# Supplementary material for: Short tandem repeats delineate gene bodies across eukaryotes
Source: Nat Commun. 2024 Dec 30;15:10902. doi: 10.1038/s41467-024-55276-w (PMC11686069; doi:10.1038/s41467-024-55276-w)
Supplement: Supplementary file 4 — Source data [file 41467_2024_55276_MOESM4_ESM.xlsx]

## Sheet: Fig1a
Clade	Supergroup	No. species
Metazoa	Obazoa	259
Dikarya	Obazoa	762
Chytridiomycota	Obazoa	13
Opisthosporidia	Obazoa	27
Other Fungi	Obazoa	1
Apusomonada	Obazoa	1
Other Opisthokonts	Obazoa	4
Discosea	Amoebozoa	1
Evosea	Amoebozoa	8
Discoba	Excavata	16
Metamonada	Excavata	5
Cryptophyta	Cryptista	3
Streptophyta	Archaeplastida	77
Chlorophyta	Archaeplastida	2
Rhodophyta	Archaeplastida	3
Haptophyta	Haptista	1
Stramenopiles	TSAR	37
Alveolata	TSAR	47
Rhizaria	TSAR	3

## Sheet: Fig1b
Species	Group	Mean no. sites
Aaosphaeria arxii	Fungi	4867.0
Absidia repens	Fungi	3335.0
Acanthamoeba castellanii	Other eukaryotes	2549.0
Acanthochromis polyacanthus	Animals	7215.0
Acaromyces ingoldii	Fungi	2606.0
Accipiter nisus	Animals	6480.0
Achlya hypogyna	Other eukaryotes	1272.0
Acidomyces richmondensis	Fungi	1866.0
Acidomyces sp	Fungi	1824.0
Acremonium chrysogenum	Fungi	2212.0
Actinidia chinensis	Plants and green algae	8671.0
Aegilops tauschii	Plants and green algae	11459.0
Agaricus bisporus	Fungi	1903.0
Agrocybe aegerita	Fungi	2439.0
Ailuropoda melanoleuca	Animals	7576.0
Akanthomyces lecanii	Fungi	2003.5
Albugo laibachii	Other eukaryotes	637.0
Allomyces macrogynus	Fungi	5052.0
Alternaria alternata	Fungi	1854.0
Alternaria arborescens	Fungi	1558.3333333333333
Alternaria sp	Fungi	1707.0
Alternaria tenuissima	Fungi	1611.857142857143
Amanita muscaria	Fungi	2045.0
Amanita thiersii	Fungi	2267.0
Amazona collaria	Animals	6335.0
Amborella trichopoda	Plants and green algae	4773.0
Amniculicola lignicola	Fungi	3889.0
Amorphotheca resinae	Fungi	3724.0
Ampelomyces quisqualis	Fungi	2901.0
Amphilophus citrinellus	Animals	4676.0
Amphiprion ocellaris	Animals	6964.0
Amphiprion percula	Animals	7067.0
Anabas testudineus	Animals	6984.0
Anaeromyces robustus	Fungi	2011.0
Ananas comosus	Plants and green algae	4939.0
Anas platyrhynchos	Animals	6726.0
Anas zonorhyncha	Animals	6939.0
Anolis carolinensis	Animals	6459.0
Anser brachyrhynchus	Animals	6476.0
Anser cygnoides	Animals	6571.0
Anthracocystis flocculosa	Fungi	2269.0
Antrodiella citrinella	Fungi	1995.0
Aotus nancymaae	Animals	7164.0
Aphanomyces astaci	Other eukaryotes	1694.7692307692307
Aphanomyces invadans	Other eukaryotes	1555.0
Apiotrichum porosum	Fungi	2421.0
Aplosporella prunicola	Fungi	5629.0
Apteryx haastii	Animals	5996.0
Apteryx owenii	Animals	6411.0
Apteryx rowi	Animals	6464.0
Aquila chrysaetos	Animals	6905.0
Arabidopsis halleri	Plants and green algae	4821.0
Arabidopsis lyrata	Plants and green algae	4333.0
Arabidopsis thaliana	Plants and green algae	4423.0
Arabis alpina	Plants and green algae	5537.0
Armillaria gallica	Fungi	3286.0
Armillaria ostoyae	Fungi	1887.0
Armillaria solidipes	Fungi	2635.0
Arthrobotrys flagrans	Fungi	2391.0
Arthrobotrys oligospora	Fungi	4483.076923076923
Ascobolus immersus	Fungi	3904.0
Ascochyta rabiei	Fungi	2784.0
Ascodesmis nigricans	Fungi	4763.0
Ascoidea rubescens	Fungi	2483.0
Ascosphaera apis	Fungi	2493.0
Ashbya gossypii	Fungi	424.0
Asparagus officinalis	Plants and green algae	4993.0
Aspergillus aculeatinus	Fungi	4220.0
Aspergillus aculeatus	Fungi	3805.0
Aspergillus alliaceus	Fungi	2644.5
Aspergillus arachidicola	Fungi	2143.0
Aspergillus avenaceus	Fungi	2468.0
Aspergillus awamori	Fungi	2295.0
Aspergillus bertholletiae	Fungi	2704.0
Aspergillus brasiliensis	Fungi	3285.0
Aspergillus brunneoviolaceus	Fungi	4166.0
Aspergillus caelatus	Fungi	2599.0
Aspergillus calidoustus	Fungi	2976.0
Aspergillus campestris	Fungi	3583.0
Aspergillus candidus	Fungi	3541.0
Aspergillus carbonarius	Fungi	4851.0
Aspergillus clavatus	Fungi	2177.0
Aspergillus coremiiformis	Fungi	2418.0
Aspergillus costaricaensis	Fungi	3498.0
Aspergillus cristatus	Fungi	1945.0
Aspergillus ellipticus	Fungi	5266.0
Aspergillus eucalypticola	Fungi	3438.0
Aspergillus fijiensis	Fungi	4180.0
Aspergillus flavus	Fungi	1893.2222222222222
Aspergillus fumigatus	Fungi	1500.4
Aspergillus glaucus	Fungi	2764.0
Aspergillus heteromorphus	Fungi	6014.0
Aspergillus homomorphus	Fungi	3533.0
Aspergillus ibericus	Fungi	3737.0
Aspergillus indologenus	Fungi	4492.0
Aspergillus japonicus	Fungi	4274.0
Aspergillus lentulus	Fungi	1604.6666666666667
Aspergillus leporis	Fungi	2503.0
Aspergillus luchuensis	Fungi	3377.0
Aspergillus minisclerotigenes	Fungi	2316.0
Aspergillus mulundensis	Fungi	2681.0
Aspergillus neoniger	Fungi	3582.0
Aspergillus nidulans	Fungi	1876.5
Aspergillus niger	Fungi	2621.5714285714284
Aspergillus novofumigatus	Fungi	2247.0
Aspergillus novoparasiticus	Fungi	2342.0
Aspergillus ochraceoroseus	Fungi	2502.5
Aspergillus oryzae	Fungi	2125.75
Aspergillus parasiticus	Fungi	2018.5
Aspergillus phoenicis	Fungi	3252.0
Aspergillus piperis	Fungi	3567.0
Aspergillus pseudocaelatus	Fungi	2610.0
Aspergillus pseudonomius	Fungi	2305.5
Aspergillus pseudotamarii	Fungi	2479.0
Aspergillus rambellii	Fungi	2066.0
Aspergillus ruber	Fungi	2423.0
Aspergillus saccharolyticus	Fungi	3144.0
Aspergillus sclerotialis	Fungi	1593.0
Aspergillus sclerotiicarbonarius	Fungi	4129.0
Aspergillus sclerotioniger	Fungi	3984.0
Aspergillus sergii	Fungi	2384.0
Aspergillus sp	Fungi	1864.0
Aspergillus steynii	Fungi	3502.0
Aspergillus sydowii	Fungi	2620.0
Aspergillus taichungensis	Fungi	3392.0
Aspergillus tamarii	Fungi	2461.0
Aspergillus tanneri	Fungi	1805.5
Aspergillus terreus	Fungi	1799.0
Aspergillus thermomutatus	Fungi	1806.0
Aspergillus transmontanensis	Fungi	2463.0
Aspergillus tubingensis	Fungi	2857.5
Aspergillus turcosus	Fungi	1905.0
Aspergillus udagawae	Fungi	1596.2
Aspergillus ustus	Fungi	1956.0
Aspergillus uvarum	Fungi	4019.0
Aspergillus vadensis	Fungi	3576.0
Aspergillus versicolor	Fungi	2484.0
Aspergillus violaceofuscus	Fungi	4257.0
Aspergillus welwitschiae	Fungi	3531.0
Aspergillus wentii	Fungi	2648.0
Astatotilapia calliptera	Animals	7438.0
Astyanax mexicanus	Animals	8623.5
Athene cunicularia	Animals	6158.0
Aulographum hederae	Fungi	4066.0
Aureobasidium melanogenum	Fungi	1451.0
Aureobasidium namibiae	Fungi	1478.0
Aureobasidium pullulans	Fungi	1481.8125
Aureobasidium subglaciale	Fungi	1756.0
Aureococcus anophagefferens	Other eukaryotes	2633.0
Auriculariopsis ampla	Fungi	3301.0
Babesia bigemina	Other eukaryotes	388.0
Babesia bovis	Other eukaryotes	143.0
Babesia ovata	Other eukaryotes	432.0
Babesia sp	Other eukaryotes	137.0
Babjeviella inositovora	Fungi	621.0
Balaenoptera musculus	Animals	7234.0
Batrachochytrium dendrobatidis	Fungi	374.0
Baudoinia panamericana	Fungi	1858.0
Beauveria bassiana	Fungi	2262.75
Beauveria brongniartii	Fungi	2039.0
Besnoitia besnoiti	Other eukaryotes	1562.0
Beta vulgaris	Plants and green algae	8046.0
Betta splendens	Animals	7081.0
Bifiguratus adelaidae	Fungi	806.0
Bigelowiella natans	Other eukaryotes	3102.0
Bimuria novae	Fungi	3660.0
Bipolaris maydis	Fungi	3117.5
Bipolaris oryzae	Fungi	2582.0
Bipolaris sorokiniana	Fungi	3446.0
Bipolaris zeicola	Fungi	2308.0
Bison bison	Animals	4944.0
Blastocystis hominis	Other eukaryotes	2001.0
Blastomyces dermatitidis	Fungi	4854.0
Blastomyces gilchristii	Fungi	4989.0
Blastomyces parvus	Fungi	2473.0
Blastomyces percursus	Fungi	2301.0
Blastomyces silverae	Fungi	3018.0
Blumeria graminis	Fungi	2353.75
Blyttiomyces helicus	Fungi	2470.0
Bondarzewia mesenterica	Fungi	1934.0
Bos grunniens	Animals	7291.0
Bos indicus	Animals	8110.0
Bos mutus	Animals	6936.0
Bos taurus	Animals	7866.5
Botryobasidium botryosum	Fungi	3543.0
Botryotinia calthae	Fungi	3545.0
Botryotinia convoluta	Fungi	3202.0
Botryotinia narcissicola	Fungi	3302.0
Botrytis cinerea	Fungi	4253.666666666667
Botrytis elliptica	Fungi	3320.0
Botrytis galanthina	Fungi	3310.0
Botrytis hyacinthi	Fungi	3232.0
Botrytis paeoniae	Fungi	3128.0
Botrytis porri	Fungi	3293.0
Botrytis tulipae	Fungi	3274.0
Brachypodium distachyon	Plants and green algae	9057.0
Brassica rapa	Plants and green algae	3947.0
Brettanomyces bruxellensis	Fungi	587.0
Brettanomyces naardenensis	Fungi	978.0
Bubo bubo	Animals	5676.0
Buteo japonicus	Animals	5906.0
Byssochlamys spectabilis	Fungi	2208.0
Byssothecium circinans	Fungi	4850.0
Cadophora sp	Fungi	5176.0
Caenorhabditis elegans	Animals	2823.0
Cairina moschata	Animals	6864.0
Calidris pugnax	Animals	6852.0
Calidris pygmaea	Animals	6794.0
Callithrix jacchus	Animals	7258.0
Callorhinchus milii	Animals	7027.0
Calocera cornea	Fungi	4193.0
Calocera viscosa	Fungi	3135.0
Camarhynchus parvulus	Animals	7065.0
Camelus dromedarius	Animals	7695.0
Candida albicans	Fungi	1609.923076923077
Candida auris	Fungi	537.0
Candida dubliniensis	Fungi	1726.0
Candida duobushaemulonis	Fungi	466.0
Candida glabrata	Fungi	1255.0
Candida haemuloni	Fungi	988.0
Candida maltosa	Fungi	1565.0
Candida parapsilosis	Fungi	884.0
Candida tropicalis	Fungi	1366.0
Candida viswanathii	Fungi	1980.0
Canis lupus	Animals	7620.8
Cannabis sativa	Plants and green algae	6932.0
Capra hircus	Animals	7511.0
Capronia coronata	Fungi	2812.0
Capronia epimyces	Fungi	4270.0
Capsaspora owczarzaki	Other eukaryotes	3161.0
Capsicum annuum	Plants and green algae	5093.0
Carlito syrichta	Animals	6562.0
Castor canadensis	Animals	6635.0
Catharus ustulatus	Animals	6128.0
Caulochytrium protostelioides	Fungi	2051.0
Cavia aperea	Animals	4986.0
Cavia porcellus	Animals	7978.0
Cebus capucinus	Animals	7946.0
Cenococcum geophilum	Fungi	1745.0
Ceraceosorus bombacis	Fungi	2408.0
Ceraceosorus guamensis	Fungi	3307.0
Ceratobasidium theobromae	Fungi	1290.0
Ceratocystis platani	Fungi	2931.0
Cercocebus atys	Animals	8311.0
Cercospora berteroae	Fungi	2102.0
Cercospora beticola	Fungi	3027.0
Cercospora zeae	Fungi	3199.0
Cercospora zeina	Fungi	3388.0
Cervus hanglu	Animals	7534.0
Chaetomium globosum	Fungi	2233.0
Chaetomium thermophilum	Fungi	2248.0
Chaetothyriales sp	Fungi	2266.25
Chara braunii	Plants and green algae	10620.0
Chelonoidis abingdonii	Animals	6071.0
Chelydra serpentina	Animals	6569.0
Chenopodium quinoa	Plants and green algae	6487.0
Chinchilla lanigera	Animals	8262.0
Chlamydomonas reinhardtii	Plants and green algae	5105.0
Chlorocebus sabaeus	Animals	7638.0
Choanephora cucurbitarum	Fungi	960.0
Choiromyces venosus	Fungi	5345.0
Chondrus crispus	Other eukaryotes	3404.0
Chroomonas mesostigmatica	Other eukaryotes	63.0
Chrysemys picta	Animals	7236.0
Chrysolophus pictus	Animals	6381.0
Ciona intestinalis	Animals	1938.0
Ciona savignyi	Animals	2542.0
Citrullus lanatus	Plants and green algae	4095.0
Citrus clementina	Plants and green algae	6388.0
Cladophialophora bantiana	Fungi	2372.0
Cladophialophora carrionii	Fungi	2916.0
Cladophialophora immunda	Fungi	4083.0
Cladophialophora psammophila	Fungi	2721.0
Cladophialophora yegresii	Fungi	2422.0
Clathrospora elynae	Fungi	2929.0
Claviceps purpurea	Fungi	2386.0
Clavispora lusitaniae	Fungi	507.42857142857144
Clohesyomyces aquaticus	Fungi	3903.0
Clupea harengus	Animals	8239.0
Coccidioides immitis	Fungi	1755.0
Coccidioides posadasii	Fungi	1938.0
Coffea canephora	Plants and green algae	6749.0
Coleophoma crateriformis	Fungi	2450.0
Coleophoma cylindrospora	Fungi	2606.0
Colletotrichum asianum	Fungi	3562.0
Colletotrichum chlorophyti	Fungi	3152.0
Colletotrichum fioriniae	Fungi	3060.0
Colletotrichum fructicola	Fungi	3303.0
Colletotrichum gloeosporioides	Fungi	3279.5
Colletotrichum graminicola	Fungi	3197.0
Colletotrichum higginsianum	Fungi	3281.3333333333335
Colletotrichum incanum	Fungi	3913.5
Colletotrichum nymphaeae	Fungi	3015.0
Colletotrichum orbiculare	Fungi	3453.0
Colletotrichum orchidophilum	Fungi	2933.0
Colletotrichum salicis	Fungi	2972.0
Colletotrichum shisoi	Fungi	3452.0
Colletotrichum sidae	Fungi	3320.0
Colletotrichum simmondsii	Fungi	3042.0
Colletotrichum spinosum	Fungi	3288.0
Colletotrichum sublineola	Fungi	2914.0
Colletotrichum tanaceti	Fungi	7024.0
Colletotrichum tofieldiae	Fungi	3813.0
Colobus angolensis	Animals	7401.0
Conidiobolus coronatus	Fungi	1079.0
Coniella lustricola	Fungi	4407.0
Coniochaeta ligniaria	Fungi	3145.0
Coniochaeta pulveracea	Fungi	2016.0
Coniochaeta sp	Fungi	4535.0
Coniophora puteana	Fungi	3442.0
Coniosporium apollinis	Fungi	1708.0
Coprinellus micaceus	Fungi	4184.0
Coprinopsis cinerea	Fungi	2197.0
Coprinopsis marcescibilis	Fungi	2716.0
Corchorus capsularis	Plants and green algae	4248.0
Cordyceps fumosorosea	Fungi	2433.0
Cordyceps javanica	Fungi	2298.0
Cordyceps militaris	Fungi	2206.5
Cordyceps sp	Fungi	2413.0
Corvus moneduloides	Animals	6629.0
Corylus avellana	Plants and green algae	6505.0
Corynespora cassiicola	Fungi	4431.0
Cottoperca gobio	Animals	7104.0
Coturnix japonica	Animals	6135.0
Cricetulus griseus	Animals	6971.666666666667
Crocodylus porosus	Animals	6900.0
Crucibulum laeve	Fungi	2516.0
Cryomyces minteri	Fungi	2578.0
Cryptococcus amylolentus	Fungi	1567.5
Cryptococcus depauperatus	Fungi	543.5
Cryptococcus floricola	Fungi	1352.0
Cryptococcus gattii	Fungi	995.0625
Cryptococcus neoformans	Fungi	1599.6744186046512
Cryptococcus wingfieldii	Fungi	1361.0
Cryptomonas paramecium	Other eukaryotes	28.0
Cryptosporidium andersoni	Other eukaryotes	235.0
Cryptosporidium meleagridis	Other eukaryotes	303.0
Cryptosporidium muris	Other eukaryotes	257.0
Cryptosporidium parvum	Other eukaryotes	391.0
Cryptosporidium ubiquitum	Other eukaryotes	310.0
Cucumis melo	Plants and green algae	6514.0
Cucumis sativus	Plants and green algae	5398.0
Cutaneotrichosporon oleaginosum	Fungi	2700.0
Cyanidioschyzon merolae	Other eukaryotes	1110.0
Cyanistes caeruleus	Animals	6483.0
Cyberlindnera jadinii	Fungi	1027.0
Cyclopterus lumpus	Animals	6628.0
Cyclospora cayetanensis	Other eukaryotes	1458.0
Cylindrobasidium torrendii	Fungi	2091.0
Cynara cardunculus	Plants and green algae	7009.0
Cynoglossus semilaevis	Animals	7834.0
Cyphellophora europaea	Fungi	1912.0
Cyprinodon variegatus	Animals	6463.0
Cyprinus carpio	Animals	8067.0
Cystoisospora suis	Other eukaryotes	3583.0
Cytospora leucostoma	Fungi	2901.0
Dacryopinax primogenitus	Fungi	3073.0
Dactylellina haptotyla	Fungi	2338.0
Daedalea quercina	Fungi	2430.0
Daldinia sp	Fungi	3458.0
Dasypus novemcinctus	Animals	7728.0
Daucus carota	Plants and green algae	4187.0
Debaryomyces hansenii	Fungi	347.0
Decorospora gaudefroyi	Fungi	3806.0
Delphinapterus leucas	Animals	7220.0
Dendrothele bispora	Fungi	4573.0
Denticeps clupeoides	Animals	7292.0
Dentipellis fragilis	Fungi	2440.0
Dentipellis sp	Fungi	4618.0
Diaporthe ampelina	Fungi	3209.0
Diaporthe helianthi	Fungi	3193.0
Dicentrarchus labrax	Animals	6964.0
Dichomitus squalens	Fungi	2632.75
Dictyostelium discoideum	Other eukaryotes	823.0
Dictyostelium purpureum	Other eukaryotes	1592.0
Didymella exigua	Fungi	2588.0
Dioscorea rotundata	Plants and green algae	8190.0
Diplocarpon rosae	Fungi	4613.0
Diplodia corticola	Fungi	2442.0
Diplodia seriata	Fungi	2702.5
Dipodomys ordii	Animals	6978.0
Diutina rugosa	Fungi	700.0
Dothidotthia symphoricarpi	Fungi	3901.0
Dothistroma septosporum	Fungi	3422.0
Drechmeria coniospora	Fungi	2998.0
Drechslerella stenobrocha	Fungi	2354.0
Dromaius novaehollandiae	Animals	6916.0
Drosophila melanogaster	Animals	8498.0
Echeneis naucrates	Animals	7092.0
Ectocarpus siliculosus	Other eukaryotes	5245.0
Edhazardia aedis	Fungi	842.0
Eimeria acervulina	Other eukaryotes	1890.0
Eimeria brunetti	Other eukaryotes	2284.0
Eimeria maxima	Other eukaryotes	1772.0
Eimeria mitis	Other eukaryotes	1894.0
Eimeria praecox	Other eukaryotes	1866.0
Elaphomyces granulatus	Fungi	3044.0
Electrophorus electricus	Animals	6450.0
Elsinoe ampelina	Fungi	2391.0
Elsinoe australis	Fungi	1221.5
Emergomyces pasteurianus	Fungi	2044.0
Emiliania huxleyi	Other eukaryotes	5662.0
Emmonsia crescens	Fungi	2968.5
Emmonsia sp	Fungi	2041.0
Encephalitozoon cuniculi	Fungi	80.0
Encephalitozoon hellem	Fungi	36.0
Encephalitozoon intestinalis	Fungi	28.0
Endocarpon pusillum	Fungi	2282.0
Endogone sp	Fungi	2830.0
Entamoeba dispar	Other eukaryotes	514.0
Entamoeba histolytica	Other eukaryotes	485.1666666666667
Entamoeba invadens	Other eukaryotes	676.0
Entamoeba nuttalli	Other eukaryotes	337.0
Epicoccum nigrum	Fungi	2676.0
Eptatretus burgeri	Animals	8072.0
Equus asinus	Animals	6413.0
Equus caballus	Animals	7189.0
Eragrostis tef	Plants and green algae	7310.0
Eremomyces bilateralis	Fungi	2213.0
Eremothecium cymbalariae	Fungi	880.0
Eremothecium gossypii	Fungi	424.0
Erpetoichthys calabaricus	Animals	6924.0
Erysiphe necator	Fungi	2074.0
Erysiphe pulchra	Fungi	1980.0
Erythrura gouldiae	Animals	6626.0
Escovopsis weberi	Fungi	3381.0
Esox lucius	Animals	6883.0
Eucalyptus grandis	Plants and green algae	7801.0
Eutrema salsugineum	Plants and green algae	4879.0
Eutypa lata	Fungi	3348.0
Exidia glandulosa	Fungi	4653.0
Exophiala aquamarina	Fungi	2840.0
Exophiala dermatitidis	Fungi	4136.0
Exophiala mesophila	Fungi	3162.5
Exophiala oligosperma	Fungi	3398.0
Exophiala sideris	Fungi	1885.0
Exophiala spinifera	Fungi	2494.0
Exophiala xenobiotica	Fungi	2959.0
Exserohilum turcica	Fungi	4929.0
Falco tinnunculus	Animals	6668.0
Felis catus	Animals	7528.0
Fibroporia radiculosa	Fungi	1568.0
Fibularhizoctonia sp	Fungi	4978.0
Ficedula albicollis	Animals	7136.0
Ficus carica	Plants and green algae	6007.0
Fistulina hepatica	Fungi	1580.0
Fomitiporia mediterranea	Fungi	319.0
Fomitopsis pinicola	Fungi	2496.0
Fomitopsis rosea	Fungi	2018.0
Fonsecaea erecta	Fungi	2639.0
Fonsecaea monophora	Fungi	2930.0
Fonsecaea multimorphosa	Fungi	2255.0
Fonsecaea nubica	Fungi	2951.0
Fonsecaea pedrosoi	Fungi	2970.0
Fragilariopsis cylindrus	Other eukaryotes	5518.0
Friedmanniomyces endolithicus	Fungi	2228.0
Friedmanniomyces simplex	Fungi	2505.0
Fukomys damarensis	Animals	7503.0
Fundulus heteroclitus	Animals	7175.0
Fusarium ambrosium	Fungi	3027.0
Fusarium coffeatum	Fungi	2943.0
Fusarium culmorum	Fungi	3323.5
Fusarium euwallaceae	Fungi	3056.0
Fusarium flagelliforme	Fungi	2899.0
Fusarium floridanum	Fungi	2951.0
Fusarium fujikuroi	Fungi	2837.3571428571427
Fusarium graminearum	Fungi	3300.4
Fusarium kuroshium	Fungi	3012.0
Fusarium langsethiae	Fungi	2768.0
Fusarium longipes	Fungi	2233.0
Fusarium mangiferae	Fungi	2880.0
Fusarium nygamai	Fungi	3110.0
Fusarium odoratissimum	Fungi	3717.5
Fusarium oxysporum	Fungi	3754.0416666666665
Fusarium poae	Fungi	2790.0
Fusarium proliferatum	Fungi	2862.0
Fusarium pseudograminearum	Fungi	2840.0
Fusarium solani	Fungi	3879.0
Fusarium sp	Fungi	3060.0
Fusarium sporotrichioides	Fungi	2721.0
Fusarium venenatum	Fungi	2510.0
Fusarium verticillioides	Fungi	3139.5
Gadus morhua	Animals	7674.0
Galdieria sulphuraria	Other eukaryotes	468.0
Galerina marginata	Fungi	4116.0
Gallus gallus	Animals	6970.0
Gambusia affinis	Animals	6617.0
Ganoderma sinense	Fungi	3005.0
Gasterosteus aculeatus	Animals	5728.0
Gelatoporia subvermispora	Fungi	2923.0
Geospiza fortis	Animals	6398.0
Giardia intestinalis	Other eukaryotes	183.0
Giardia lamblia	Other eukaryotes	261.0
Gigaspora margarita	Fungi	4307.0
Gigaspora rosea	Fungi	4992.0
Glarea lozoyensis	Fungi	1921.0
Globisporangium ultimum	Other eukaryotes	2258.0
Gloeophyllum trabeum	Fungi	2305.0
Glomus cerebriforme	Fungi	2756.0
Glonium stellatum	Fungi	2988.0
Golovinomyces cichoracearum	Fungi	1510.3333333333333
Golovinomyces magnicellulatus	Fungi	2109.0
Gonapodya prolifera	Fungi	2968.0
Gopherus agassizii	Animals	6772.0
Gopherus evgoodei	Animals	6837.0
Gorilla gorilla	Animals	7792.0
Gossypium raimondii	Plants and green algae	7946.0
Gouania willdenowi	Animals	7554.0
Gregarina niphandrodes	Other eukaryotes	924.0
Grifola frondosa	Fungi	1990.0
Grosmannia clavigera	Fungi	1874.0
Guillardia theta	Other eukaryotes	3883.0
Gymnopilus dilepis	Fungi	2180.0
Gymnopus androsaceus	Fungi	4259.0
Gymnopus luxurians	Fungi	2962.0
Hamiltosporidium magnivora	Fungi	430.5
Hamiltosporidium tvaerminnensis	Fungi	493.0
Hammondia hammondi	Other eukaryotes	1352.0
Hanseniaspora guilliermondii	Fungi	270.0
Hanseniaspora opuntiae	Fungi	240.0
Hanseniaspora osmophila	Fungi	811.0
Hanseniaspora uvarum	Fungi	226.5
Hanseniaspora valbyensis	Fungi	845.0
Haplochromis burtoni	Animals	7197.0
Hebeloma cylindrosporum	Fungi	2407.0
Helicocarpus griseus	Fungi	2222.0
Heliocybe sulcata	Fungi	1918.0
Helotiales sp	Fungi	3368.0
Hericium alpestre	Fungi	2223.0
Hesseltinella vesiculosa	Fungi	1523.0
Heterobasidion irregulare	Fungi	3274.0
Heterocephalus glaber	Animals	7921.0
Hippocampus comes	Animals	6093.0
Hirsutella minnesotensis	Fungi	2326.0
Histoplasma capsulatum	Fungi	2638.2
Hondaea fermentalgiana	Other eukaryotes	3039.0
Hordeum vulgare	Plants and green algae	6739.0
Hortaea thailandica	Fungi	1954.0
Hortaea werneckii	Fungi	2233.5833333333335
Hucho hucho	Animals	8726.0
Hyaloscypha bicolor	Fungi	4181.0
Hyaloscypha variabilis	Fungi	3762.0
Hydnomerulius pinastri	Fungi	1645.0
Hypholoma sublateritium	Fungi	3171.0
Hyphopichia burtonii	Fungi	928.0
Hypoxylon sp	Fungi	3189.0
Hypsizygus marmoreus	Fungi	2358.0
Ichthyophthirius multifiliis	Other eukaryotes	1092.0
Ictalurus punctatus	Animals	8063.0
Ictidomys tridecemlineatus	Animals	7808.0
Ipomoea triloba	Plants and green algae	7522.0
Jaapia argillacea	Fungi	2467.0
Jaculus jaculus	Animals	6278.0
Jaminaea rosea	Fungi	3122.0
Jimgerdemannia flammicorona	Fungi	4044.5
Juglans regia	Plants and green algae	6655.0
Junco hyemalis	Animals	6713.0
Kalanchoe fedtschenkoi	Plants and green algae	6912.0
Kalmanozyma brasiliensis	Fungi	1455.0
Kazachstania africana	Fungi	420.0
Kazachstania naganishii	Fungi	786.0
Kipferlia bialata	Other eukaryotes	2243.0
Kluyveromyces lactis	Fungi	621.0
Kluyveromyces marxianus	Fungi	1725.5
Kockovaella imperatae	Fungi	1579.0
Komagataella pastoris	Fungi	374.0
Komagataella phaffii	Fungi	372.0
Kryptolebias marmoratus	Animals	7103.0
Kwoniella bestiolae	Fungi	2165.0
Kwoniella dejecticola	Fungi	2401.0
Kwoniella heveanensis	Fungi	2915.0
Kwoniella mangroviensis	Fungi	1869.6666666666667
Kwoniella pini	Fungi	870.0
Kwoniella shandongensis	Fungi	1814.0
Labrus bergylta	Animals	7210.0
Laccaria amethystina	Fungi	2751.0
Laccaria bicolor	Fungi	2752.0
Lachancea dasiensis	Fungi	406.0
Lachancea fermentati	Fungi	437.0
Lachancea lanzarotensis	Fungi	547.0
Lachancea meyersii	Fungi	769.0
Lachancea mirantina	Fungi	420.0
Lachancea quebecensis	Fungi	462.0
Lachancea sp	Fungi	825.0
Lachancea thermotolerans	Fungi	476.0
Lachnellula arida	Fungi	3821.0
Lachnellula cervina	Fungi	3791.0
Lachnellula hyalina	Fungi	3334.0
Lachnellula occidentalis	Fungi	3484.0
Lachnellula subtilissima	Fungi	3388.0
Lachnellula suecica	Fungi	2867.0
Lachnellula willkommii	Fungi	3600.0
Laetiporus sulphureus	Fungi	2262.0
Larimichthys crocea	Animals	7873.0
Lasallia pustulata	Fungi	2261.0
Lasiodiplodia theobromae	Fungi	2208.0
Lates calcarifer	Animals	7603.0
Laticauda laticaudata	Animals	6238.0
Latimeria chalumnae	Animals	7049.0
Leersia perrieri	Plants and green algae	7796.0
Leishmania donovani	Other eukaryotes	2391.0
Leishmania major	Other eukaryotes	2413.0
Leishmania panamensis	Other eukaryotes	2112.0
Lentinula edodes	Fungi	1884.0
Lentinus tigrinus	Fungi	3804.0
Lentithecium fluviatile	Fungi	3650.0
Lepidopterella palustris	Fungi	2896.0
Lepidothrix coronata	Animals	6278.0
Lepisosteus oculatus	Animals	6934.0
Leptobrachium leishanense	Animals	7033.0
Leptosphaeria maculans	Fungi	2936.0
Leucosporidium creatinivorum	Fungi	2894.0
Lichtheimia corymbifera	Fungi	1239.0
Lichtheimia ramosa	Fungi	1569.0
Lineolata rhizophorae	Fungi	3445.0
Lipomyces starkeyi	Fungi	1551.0
Lobosporangium transversale	Fungi	3671.0
Lodderomyces elongisporus	Fungi	2080.0
Lomentospora prolificans	Fungi	2310.0
Lonchura striata	Animals	6676.0
Lophiostoma macrostomum	Fungi	3801.0
Lophiotrema nucula	Fungi	3336.0
Lophium mytilinum	Fungi	2947.0
Loxodonta africana	Animals	5080.0
Lupinus angustifolius	Plants and green algae	4061.0
Lynx canadensis	Animals	7753.0
Macaca mulatta	Animals	8378.0
Macaca nemestrina	Animals	8247.0
Macrophomina phaseolina	Fungi	2555.0
Madurella mycetomatis	Fungi	2180.0
Magnaporthe oryzae	Fungi	3377.0
Magnaporthe poae	Fungi	4489.0
Malassezia pachydermatis	Fungi	432.0
Malassezia restricta	Fungi	256.0
Malassezia sympodialis	Fungi	641.5
Malassezia vespertilionis	Fungi	312.0
Malurus cyaneus	Animals	6013.0
Manacus vitellinus	Animals	6418.0
Mandrillus leucophaeus	Animals	7366.0
Manihot esculenta	Plants and green algae	6848.0
Marchantia polymorpha	Plants and green algae	8543.0
Marmota marmota	Animals	6206.0
Marssonina brunnea	Fungi	4153.0
Massarina eburnea	Fungi	4332.0
Mastacembelus armatus	Animals	6663.0
Maylandia zebra	Animals	7299.0
Meira miltonrushii	Fungi	1378.0
Melanomma pulvis	Fungi	4183.0
Meleagris gallopavo	Animals	6192.0
Melopsittacus undulatus	Animals	6285.0
Meriones unguiculatus	Animals	6950.0
Mesocricetus auratus	Animals	7152.0
Metarhizium acridum	Fungi	2344.0
Metarhizium album	Fungi	3035.0
Metarhizium anisopliae	Fungi	2437.0
Metarhizium brunneum	Fungi	2483.0
Metarhizium guizhouense	Fungi	2568.0
Metarhizium majus	Fungi	2499.0
Metarhizium rileyi	Fungi	2725.0
Metarhizium robertsii	Fungi	2450.0
Metschnikowia aff	Fungi	804.0
Metschnikowia bicuspidata	Fungi	1006.0
Metschnikowia sp	Fungi	1211.0
Meyerozyma sp	Fungi	619.0
Microbotryum intermedium	Fungi	1944.0
Microbotryum saponariae	Fungi	1921.5
Microbotryum silenes	Fungi	1964.0
Microbotryum violaceum	Fungi	2982.0
Microcebus murinus	Animals	8261.0
Microdochium bolleyi	Fungi	3370.0
Microsporum canis	Fungi	1427.0
Microthyrium microscopicum	Fungi	2146.0
Microtus ochrogaster	Animals	7176.0
Mixia osmundae	Fungi	647.5
Moelleriella libera	Fungi	2382.0
Moesziomyces antarcticus	Fungi	1563.5
Moesziomyces aphidis	Fungi	1944.0
Mola mola	Animals	4797.0
Monascus purpureus	Fungi	1688.0
Monilinia fructicola	Fungi	3730.0
Monilinia fructigena	Fungi	3576.0
Monilinia laxa	Fungi	3429.0
Moniliophthora roreri	Fungi	2098.5
Monodelphis domestica	Animals	7641.0
Monodon monoceros	Animals	7233.0
Monopterus albus	Animals	6551.0
Monosiga brevicollis	Other eukaryotes	3013.0
Monosporascus cannonballus	Fungi	2551.5
Monosporascus ibericus	Fungi	2522.0
Monosporascus sp	Fungi	2605.1428571428573
Morchella conica	Fungi	4969.0
Mortierella elongata	Fungi	4584.0
Mortierella verticillata	Fungi	1309.0
Moschus moschiferus	Animals	7174.0
Mucor ambiguus	Fungi	963.0
Mucor circinelloides	Fungi	1163.0
Mucor lusitanicus	Fungi	1953.0
Mus caroli	Animals	8374.0
Mus musculus	Animals	8501.0625
Mus pahari	Animals	8446.0
Mus spicilegus	Animals	7406.0
Mus spretus	Animals	8422.0
Musa acuminata	Plants and green algae	6722.0
Mustela putorius	Animals	7933.0
Myotis lucifugus	Animals	5380.0
Myripristis murdjan	Animals	7315.0
Mytilinidion resinicola	Fungi	3220.0
Nadsonia fulvescens	Fungi	889.0
Naegleria gruberi	Other eukaryotes	953.0
Naematelia encephala	Fungi	2299.0
Naja naja	Animals	6748.0
Nannizzia gypsea	Fungi	2119.0
Nannochloropsis gaditana	Other eukaryotes	2209.5
Nannospalax galili	Animals	7252.0
Naumovozyma castellii	Fungi	787.0
Naumovozyma dairenensis	Fungi	1308.0
Nematocida parisii	Fungi	241.0
Neocallimastix californiae	Fungi	2856.0
Neofusicoccum parvum	Fungi	2572.0
Neogobius melanostomus	Animals	7014.0
Neohortaea acidophila	Fungi	2152.0
Neolamprologus brichardi	Animals	6041.0
Neolecta irregularis	Fungi	1145.0
Neolentinus lepideus	Fungi	1992.0
Neonectria ditissima	Fungi	3261.0
Neovison vison	Animals	6938.0
Neurospora crassa	Fungi	5141.5
Neurospora tetrasperma	Fungi	4061.5
Nicotiana attenuata	Plants and green algae	6848.0
Nomascus leucogenys	Animals	7243.0
Nosema apis	Fungi	348.0
Nosema bombycis	Fungi	497.0
Nosema ceranae	Fungi	160.5
Notechis scutatus	Animals	5831.0
Nothobranchius furzeri	Animals	6265.0
Nothophytophthora sp	Other eukaryotes	2664.0
Nothoprocta perdicaria	Animals	4797.0
Numida meleagris	Animals	6297.0
Nymphaea colorata	Plants and green algae	6493.0
Obba rivulosa	Fungi	2116.0
Ochotona princeps	Animals	4534.0
Octodon degus	Animals	6373.0
Ogataea parapolymorpha	Fungi	195.0
Ogataea polymorpha	Fungi	664.0
Oidiodendron maius	Fungi	2467.0
Oidium neolycopersici	Fungi	2718.0
Olea europaea	Plants and green algae	7350.5
Oncorhynchus kisutch	Animals	8687.0
Oncorhynchus mykiss	Animals	7975.0
Oncorhynchus tshawytscha	Animals	8453.0
Ophiobolus disseminans	Fungi	2912.0
Ophiocordyceps australis	Fungi	1879.5
Ophiocordyceps camponoti	Fungi	2892.6666666666665
Ophiocordyceps polyrhachis	Fungi	3599.0
Ophiocordyceps sinensis	Fungi	2406.0
Ophiocordyceps unilateralis	Fungi	2005.0
Ophiostoma piceae	Fungi	3109.0
Ordospora colligata	Fungi	65.0
Oreochromis aureus	Animals	6649.0
Oreochromis niloticus	Animals	6971.0
Ornithorhynchus anatinus	Animals	7906.0
Oryctolagus cuniculus	Animals	7549.0
Oryza barthii	Plants and green algae	7314.0
Oryza brachyantha	Plants and green algae	6583.0
Oryza glaberrima	Plants and green algae	4926.0
Oryza glumipatula	Plants and green algae	8336.0
Oryza indica	Plants and green algae	4990.0
Oryza longistaminata	Plants and green algae	4838.0
Oryza meridionalis	Plants and green algae	9494.0
Oryza nivara	Plants and green algae	8320.0
Oryza punctata	Plants and green algae	7730.0
Oryza rufipogon	Plants and green algae	7974.0
Oryza sativa	Plants and green algae	9624.0
Oryzias javanicus	Animals	7096.0
Oryzias latipes	Animals	7077.666666666667
Oryzias melastigma	Animals	7140.0
Oryzias sinensis	Animals	6294.0
Ostreococcus lucimarinus	Plants and green algae	1782.0
Otolemur garnettii	Animals	5924.0
Otus sunia	Animals	6527.0
Ovis aries	Animals	6597.0
Pachysolen tannophilus	Fungi	2010.0
Pan paniscus	Animals	7786.0
Pan troglodytes	Animals	8256.0
Panaeolus cyanescens	Fungi	2424.0
Panicum hallii	Plants and green algae	9363.5
Panthera leo	Animals	6980.0
Panthera pardus	Animals	7453.0
Panthera tigris	Animals	6904.0
Papaver somniferum	Plants and green algae	8499.0
Papio anubis	Animals	6953.0
Paracoccidioides brasiliensis	Fungi	2032.75
Paracoccidioides sp	Fungi	2026.0
Parambassis ranga	Animals	6658.0
Paramicrosporidium saccamoebae	Fungi	351.0
Paramormyrops kingsleyae	Animals	7772.0
Paraphaeosphaeria sporulosa	Fungi	3089.0
Parasitella parasitica	Fungi	1004.0
Parus major	Animals	6697.0
Pavo cristatus	Animals	5983.0
Paxillus involutus	Fungi	2098.0
Paxillus rubicundulus	Fungi	2724.0
Pelodiscus sinensis	Animals	7204.0
Peltaster fructicola	Fungi	660.0
Pelusios castaneus	Animals	6885.0
Penicilliopsis zonata	Fungi	2743.0
Penicillium antarcticum	Fungi	1873.0
Penicillium arizonense	Fungi	1933.0
Penicillium brasilianum	Fungi	2222.5
Penicillium camemberti	Fungi	1908.0
Penicillium chrysogenum	Fungi	2385.0
Penicillium coprophilum	Fungi	2110.0
Penicillium decumbens	Fungi	2481.0
Penicillium digitatum	Fungi	1197.5
Penicillium expansum	Fungi	1664.0
Penicillium flavigenum	Fungi	2422.0
Penicillium freii	Fungi	1630.0
Penicillium griseofulvum	Fungi	1323.0
Penicillium italicum	Fungi	1474.0
Penicillium nalgiovense	Fungi	2066.0
Penicillium nordicum	Fungi	1691.0
Penicillium oxalicum	Fungi	1771.0
Penicillium polonicum	Fungi	2599.0
Penicillium roqueforti	Fungi	2240.0
Penicillium solitum	Fungi	1662.0
Penicillium sp	Fungi	1797.0
Penicillium steckii	Fungi	3316.0
Penicillium subrubescens	Fungi	2189.0
Penicillium vulpinum	Fungi	2267.0
Peniophora sp	Fungi	3097.0
Periconia macrospinosa	Fungi	5197.0
Perkinsus marinus	Other eukaryotes	1999.0
Peromyscus maniculatus	Animals	5018.0
Peronospora effusa	Other eukaryotes	1024.5
Pestalotiopsis fici	Fungi	2398.0
Petromyzon marinus	Animals	4593.0
Pezoloma ericae	Fungi	3768.0
Phaeoacremonium minimum	Fungi	3087.0
Phaeodactylum tricornutum	Other eukaryotes	1154.0
Phaeomoniella chlamydospora	Fungi	2247.0
Phaeosphaeria nodorum	Fungi	2393.0
Phaffia rhodozyma	Fungi	1420.0
Phanerochaete carnosa	Fungi	2960.0
Phanerochaete chrysosporium	Fungi	2251.0
Phascolarctos cinereus	Animals	7585.0
Phaseolus vulgaris	Plants and green algae	7109.0
Phasianus colchicus	Animals	6201.0
Phellinidium pouzarii	Fungi	2214.0
Phialemoniopsis curvata	Fungi	2541.0
Phialocephala scopiformis	Fungi	3866.0
Phialocephala subalpina	Fungi	2849.0
Phialophora americana	Fungi	3999.0
Phialophora attinorum	Fungi	1384.0
Phlebia centrifuga	Fungi	1531.0
Phlebiopsis gigantea	Fungi	1970.0
Phocoena sinus	Animals	7637.0
Physcomitrium patens	Plants and green algae	7628.0
Physeter catodon	Animals	7170.0
Phytophthora cactorum	Other eukaryotes	1672.0
Phytophthora infestans	Other eukaryotes	3369.0
Phytophthora kernoviae	Other eukaryotes	1625.6
Phytophthora lateralis	Other eukaryotes	1679.0
Phytophthora megakarya	Other eukaryotes	2509.0
Phytophthora nicotianae	Other eukaryotes	2038.0
Phytophthora palmivora	Other eukaryotes	1636.0
Phytophthora parasitica	Other eukaryotes	2228.4
Phytophthora ramorum	Other eukaryotes	1932.0
Phytophthora sojae	Other eukaryotes	3686.0
Pichia kudriavzevii	Fungi	835.25
Piliocolobus tephrosceles	Animals	7142.0
Piloderma croceum	Fungi	2866.0
Piromyces finnis	Fungi	1810.0
Pisolithus microcarpus	Fungi	2320.0
Pisolithus tinctorius	Fungi	3002.0
Pistacia vera	Plants and green algae	4883.0
Planoprotostelium fungivorum	Other eukaryotes	591.0
Plasmodiophora brassicae	Other eukaryotes	1426.0
Plasmodium berghei	Other eukaryotes	148.0
Plasmodium chabaudi	Other eukaryotes	245.66666666666666
Plasmodium coatneyi	Other eukaryotes	1590.0
Plasmodium cynomolgi	Other eukaryotes	2125.0
Plasmodium fragile	Other eukaryotes	1094.0
Plasmodium gaboni	Other eukaryotes	436.0
Plasmodium gallinaceum	Other eukaryotes	424.0
Plasmodium gonderi	Other eukaryotes	1191.0
Plasmodium inui	Other eukaryotes	1271.0
Plasmodium knowlesi	Other eukaryotes	1089.6666666666667
Plasmodium malariae	Other eukaryotes	598.5
Plasmodium ovale	Other eukaryotes	1038.0
Plasmodium reichenowi	Other eukaryotes	325.0
Plasmodium relictum	Other eukaryotes	239.0
Plasmodium sp	Other eukaryotes	175.0
Plasmodium vinckei	Other eukaryotes	364.0
Plasmodium vivax	Other eukaryotes	1900.1666666666667
Plasmodium yoelii	Other eukaryotes	805.0
Plasmopara halstedii	Other eukaryotes	1375.0
Plenodomus tracheiphilus	Fungi	3466.0
Pleomassaria siparia	Fungi	5633.0
Pleurotus ostreatus	Fungi	2727.0
Plicaturopsis crispa	Fungi	1071.0
Pluteus cervinus	Fungi	3281.0
Pneumocystis carinii	Fungi	435.0
Pneumocystis jirovecii	Fungi	367.0
Pneumocystis murina	Fungi	231.0
Pochonia chlamydosporia	Fungi	2678.0
Podarcis muralis	Animals	6694.0
Podospora anserina	Fungi	2454.0
Poecilia formosa	Animals	7151.0
Poecilia latipinna	Animals	6274.0
Poecilia mexicana	Animals	6939.0
Poecilia reticulata	Animals	6281.0
Pogona vitticeps	Animals	6904.0
Polyporus arcularius	Fungi	3625.0
Polyporus brumalis	Fungi	3739.0
Polytolypa hystricis	Fungi	1986.0
Pongo abelii	Animals	7485.0
Populus trichocarpa	Plants and green algae	7222.0
Postia placenta	Fungi	2536.5
Powellomyces hirtus	Fungi	2102.0
Procavia capensis	Animals	3945.0
Prolemur simus	Animals	5016.0
Propithecus coquereli	Animals	7077.0
Protomyces lactucaedebilis	Fungi	1319.0
Prunus dulcis	Plants and green algae	6614.0
Prunus persica	Plants and green algae	7278.0
Psathyrella aberdarensis	Fungi	2648.0
Pseudocercospora eumusae	Fungi	4953.0
Pseudocercospora fijiensis	Fungi	4583.0
Pseudocercospora musae	Fungi	4423.0
Pseudocohnilembus persalinus	Other eukaryotes	788.0
Pseudogymnoascus destructans	Fungi	3707.0
Pseudogymnoascus sp	Fungi	2451.315789473684
Pseudogymnoascus verrucosus	Fungi	4268.0
Pseudomassariella vexata	Fungi	2609.0
Pseudomicrostroma glucosiphilum	Fungi	3468.0
Pseudonaja textilis	Animals	6610.0
Pseudonitzschia multistriata	Other eukaryotes	5818.0
Pseudovirgaria hyperparasitica	Fungi	4023.0
Pseudozyma hubeiensis	Fungi	1229.0
Pteropus vampyrus	Animals	4648.0
Pterula gracilis	Fungi	2796.0
Puccinia coronata	Fungi	3049.5
Puccinia graminis	Fungi	4935.0
Puccinia sorghi	Fungi	2007.0
Puccinia striiformis	Fungi	3183.5
Puccinia triticina	Fungi	3355.0
Punctularia strigosozonata	Fungi	851.0
Pundamilia nyererei	Animals	6409.0
Purpureocillium lilacinum	Fungi	2727.0
Pygocentrus nattereri	Animals	8089.0
Pyrenochaeta sp	Fungi	3810.0
Pyrenophora seminiperda	Fungi	3290.0
Pyrenophora teres	Fungi	2936.125
Pyrenophora tritici	Fungi	2611.285714285714
Pyricularia oryzae	Fungi	3174.0
Pyrrhoderma noxium	Fungi	2632.0
Pythium aphanidermatum	Other eukaryotes	2031.0
Pythium arrhenomanes	Other eukaryotes	2276.0
Pythium irregulare	Other eukaryotes	2739.0
Pythium iwayamai	Other eukaryotes	2223.0
Pythium ultimum	Other eukaryotes	2258.0
Pythium vexans	Other eukaryotes	1980.0
Rachicladosporium antarcticum	Fungi	1562.0
Rachicladosporium sp	Fungi	1479.0
Ramularia collo	Fungi	2285.0
Rasamsonia emersonii	Fungi	2557.0
Rattus norvegicus	Animals	8440.0
Reticulomyxa filosa	Other eukaryotes	2223.0
Rhinocladiella mackenziei	Fungi	1838.0
Rhinolophus ferrumequinum	Animals	7487.0
Rhinopithecus bieti	Animals	7883.0
Rhinopithecus roxellana	Animals	7788.0
Rhizoclosmatium globosum	Fungi	3247.0
Rhizoctonia solani	Fungi	1619.142857142857
Rhizophagus irregularis	Fungi	2905.8571428571427
Rhizophagus sp	Fungi	2865.0
Rhizopogon vesiculosus	Fungi	1888.0
Rhizopogon vinicolor	Fungi	1988.0
Rhizopus azygosporus	Fungi	919.0
Rhizopus delemar	Fungi	1036.0
Rhizopus microsporus	Fungi	1353.25
Rhizopus stolonifer	Fungi	765.0
Rhodotorula diobovata	Fungi	2925.0
Rhodotorula graminis	Fungi	2824.0
Rhodotorula sp	Fungi	1658.0
Rhodotorula taiwanensis	Fungi	1878.0
Rhodotorula toruloides	Fungi	1633.0
Rhynchosporium agropyri	Fungi	3411.0
Rhynchosporium commune	Fungi	3429.0
Rhynchosporium secalis	Fungi	3268.0
Rickenella mellea	Fungi	2942.0
Rosa chinensis	Plants and green algae	8234.0
Rosellinia necatrix	Fungi	2932.0
Rozella allomycis	Fungi	317.0
Rutstroemia sp	Fungi	3518.3333333333335
Saccharomyces boulardii	Fungi	500.5
Saccharomyces cerevisiae	Fungi	555.0
Saccharomyces eubayanus	Fungi	851.0
Saccharomyces pastorianus	Fungi	1036.0
Saccharomycetaceae sp	Fungi	456.0
Saccharomycodes ludwigii	Fungi	708.0
Saimiri boliviensis	Animals	7885.0
Saitoella complicata	Fungi	1381.5
Saitozyma podzolica	Fungi	3111.0
Salmo salar	Animals	8092.0
Salmo trutta	Animals	8536.0
Salpingoeca rosetta	Other eukaryotes	4194.0
Salvator merianae	Animals	7327.0
Sander lucioperca	Animals	7339.0
Saprolegnia diclina	Other eukaryotes	2028.0
Saprolegnia parasitica	Other eukaryotes	2236.0
Sarcophilus harrisii	Animals	9134.0
Scedosporium apiospermum	Fungi	3024.0
Scheffersomyces stipitis	Fungi	937.0
Schizophyllum commune	Fungi	2643.0
Schizopora paradoxa	Fungi	3165.0
Schizosaccharomyces cryophilus	Fungi	996.0
Schizosaccharomyces japonicus	Fungi	1073.0
Schizosaccharomyces octosporus	Fungi	1198.0
Schizosaccharomyces pombe	Fungi	1021.0
Sciurus vulgaris	Animals	6846.0
Scleroderma citrinum	Fungi	3239.0
Scleropages formosus	Animals	8048.0
Sclerotinia borealis	Fungi	3858.0
Sclerotinia sclerotiorum	Fungi	2946.0
Scophthalmus maximus	Animals	7347.0
Scytalidium lignicola	Fungi	2679.0
Scytalidium sp	Fungi	2592.0
Selaginella moellendorffii	Plants and green algae	4892.0
Serendipita indica	Fungi	738.0
Serendipita vermifera	Fungi	1750.0
Serinus canaria	Animals	6659.0
Seriola dumerili	Animals	7496.0
Seriola lalandi	Animals	7556.0
Serpula lacrymans	Fungi	2467.0
Sesamum indicum	Plants and green algae	3988.0
Setaria italica	Plants and green algae	7986.0
Setaria viridis	Plants and green algae	9763.0
Sinocyclocheilus anshuiensis	Animals	7804.0
Sinocyclocheilus grahami	Animals	8006.0
Sinocyclocheilus rhinocerous	Animals	7121.0
Sistotremastrum niveocremeum	Fungi	2673.0
Sistotremastrum suecicum	Fungi	2657.0
Sodiomyces alkalinus	Fungi	4038.0
Solanum lycopersicum	Plants and green algae	6142.0
Solanum tuberosum	Plants and green algae	5592.0
Sordaria macrospora	Fungi	5299.5
Sorex araneus	Animals	4011.0
Sorghum bicolor	Plants and green algae	10793.0
Sparassis crispa	Fungi	1724.0
Sparus aurata	Animals	7651.0
Spathaspora sp	Fungi	613.0
Spermophilus dauricus	Animals	4960.0
Sphaceloma murrayae	Fungi	1579.0
Sphaeramia orbicularis	Animals	7645.0
Sphaerobolus stellatus	Fungi	3940.0
Sphaeroforma arctica	Other eukaryotes	3661.0
Sphaerosporella brunnea	Fungi	4669.0
Sphaerulina musiva	Fungi	5658.0
Sphenodon punctatus	Animals	6667.0
Spironucleus salmonicida	Other eukaryotes	390.0
Spizellomyces punctatus	Fungi	1211.0
Spizellomyces sp	Fungi	808.0
Sporisorium graminicola	Fungi	1912.0
Sporisorium reilianum	Fungi	1858.5
Sporisorium scitamineum	Fungi	1741.0
Sporormia fimetaria	Fungi	2237.0
Sporothrix brasiliensis	Fungi	2445.0
Sporothrix insectorum	Fungi	2269.0
Sporothrix schenckii	Fungi	2338.0
Stachybotrys chartarum	Fungi	2245.6666666666665
Stachybotrys chlorohalonata	Fungi	2121.0
Stachyris ruficeps	Animals	6923.0
Stagonospora sp	Fungi	2506.0
Steccherinum ochraceum	Fungi	2051.0
Stegastes partitus	Animals	7034.0
Stemphylium lycopersici	Fungi	2168.0
Stentor coeruleus	Other eukaryotes	1172.0
Stereum hirsutum	Fungi	985.0
Strigops habroptila	Animals	7227.0
Strix occidentalis	Animals	5556.0
Struthio camelus	Animals	6359.0
Stylonychia lemnae	Other eukaryotes	435.0
Sugiyamaella lignohabitans	Fungi	1629.0
Suhomyces tanzawaensis	Fungi	867.0
Suillus luteus	Fungi	2142.0
Suricata suricatta	Animals	7856.0
Syncephalastrum racemosum	Fungi	2598.0
Synchytrium endobioticum	Fungi	1456.0
Synchytrium microbalum	Fungi	985.0
Taeniopygia guttata	Animals	7949.0
Takifugu rubripes	Animals	6371.0
Talaromyces amestolkiae	Fungi	1476.0
Talaromyces atroroseus	Fungi	1840.0
Talaromyces islandicus	Fungi	1911.0
Talaromyces marneffei	Fungi	2004.75
Talaromyces rugulosus	Fungi	1939.0
Talaromyces stipitatus	Fungi	2026.0
Teratosphaeria nubilosa	Fungi	2396.0
Terfezia boudieri	Fungi	4184.0
Termitomyces sp	Fungi	2855.0
Terrapene carolina	Animals	6789.0
Testicularia cyperi	Fungi	3735.0
Tetrahymena thermophila	Other eukaryotes	1519.0
Tetraodon nigroviridis	Animals	5011.0
Tetrapisispora blattae	Fungi	1122.0
Tetrapisispora phaffii	Fungi	860.0
Thalassiosira oceanica	Other eukaryotes	3233.0
Thalassiosira pseudonana	Other eukaryotes	1918.0
Thecamonas trahens	Other eukaryotes	3509.0
Theileria equi	Other eukaryotes	158.0
Theileria orientalis	Other eukaryotes	285.25
Theileria parva	Other eukaryotes	325.0
Theobroma cacao	Plants and green algae	6247.5
Thermothelomyces thermophilus	Fungi	3594.0
Thermothielavioides terrestris	Fungi	3387.0
Theropithecus gelada	Animals	7010.0
Thielaviopsis punctulata	Fungi	2874.0
Thraustotheca clavata	Other eukaryotes	748.0
Tieghemostelium lacteum	Other eukaryotes	720.0
Tilletiaria anomala	Fungi	2320.0
Tilletiopsis washingtonensis	Fungi	2972.0
Tolypocladium capitatum	Fungi	3083.0
Tolypocladium ophioglossoides	Fungi	3824.0
Tolypocladium paradoxum	Fungi	3153.0
Torrubiella hemipterigena	Fungi	3315.0
Tortispora caseinolytica	Fungi	621.0
Torulaspora delbrueckii	Fungi	286.0
Torulaspora globosa	Fungi	264.0
Toxoplasma gondii	Other eukaryotes	1446.142857142857
Trametes cinnabarina	Fungi	1903.0
Trametes coccinea	Fungi	3232.0
Trametes pubescens	Fungi	2158.0
Trametes versicolor	Fungi	664.0
Trematosphaeria pertusa	Fungi	3868.0
Tremella mesenterica	Fungi	1113.5
Trichodelitschia bisporula	Fungi	3172.0
Trichoderma arundinaceum	Fungi	2303.0
Trichoderma asperellum	Fungi	2921.5
Trichoderma atroviride	Fungi	3571.0
Trichoderma citrinoviride	Fungi	3148.0
Trichoderma gamsii	Fungi	2543.0
Trichoderma guizhouense	Fungi	2866.0
Trichoderma harzianum	Fungi	3317.25
Trichoderma longibrachiatum	Fungi	3548.0
Trichoderma parareesei	Fungi	2717.0
Trichoderma reesei	Fungi	3494.5
Trichoderma virens	Fungi	3634.0
Trichophyton benhamiae	Fungi	2011.0
Trichophyton equinum	Fungi	2084.0
Trichophyton interdigitale	Fungi	2240.0
Trichophyton mentagrophytes	Fungi	2081.0
Trichophyton rubrum	Fungi	2901.5
Trichophyton soudanense	Fungi	2871.0
Trichophyton tonsurans	Fungi	2073.0
Trichophyton verrucosum	Fungi	1999.0
Trichosporon asahii	Fungi	2128.5
Trypanosoma brucei	Other eukaryotes	1659.0
Trypanosoma cruzi	Other eukaryotes	1817.5
Trypanosoma equiperdum	Other eukaryotes	1712.0
Tuber borchii	Fungi	4623.0
Tuber magnatum	Fungi	4670.0
Tuber melanosporum	Fungi	5299.0
Tubulinosema ratisbonensis	Fungi	229.0
Tupaia belangeri	Animals	4613.0
Tursiops truncatus	Animals	4699.0
Uncinocarpus reesii	Fungi	1004.0
Urocitellus parryii	Animals	7042.0
Ursus americanus	Animals	6819.0
Ursus maritimus	Animals	6901.0
Ursus thibetanus	Animals	7186.0
Ustilaginoidea virens	Fungi	3314.0
Ustilago bromivora	Fungi	1775.0
Ustilago hordei	Fungi	1699.0
Ustilago maydis	Fungi	2044.0
Ustilago trichophora	Fungi	2569.0
Valsa mali	Fungi	3673.0
Valsa malicola	Fungi	3168.0
Valsa sordida	Fungi	3069.0
Vanderwaltozyma polyspora	Fungi	2167.0
Vanrija humicola	Fungi	2636.0
Varanus komodoensis	Animals	6895.0
Vavraia culicis	Fungi	196.0
Venturia effusa	Fungi	2909.0
Venturia inaequalis	Fungi	2955.0
Venturia nashicola	Fungi	2645.0
Venustampulla echinocandica	Fungi	3082.0
Verruconis gallopava	Fungi	2631.0
Verticillium dahliae	Fungi	2642.6666666666665
Verticillium longisporum	Fungi	5934.0
Vicugna pacos	Animals	4522.0
Vigna angularis	Plants and green algae	4169.0
Vigna radiata	Plants and green algae	5726.0
Violaceomyces palustris	Fungi	3674.0
Viridothelium virens	Fungi	2011.0
Vitis vinifera	Plants and green algae	5593.0
Vombatus ursinus	Animals	7722.0
Vulpes vulpes	Animals	7514.0
Wallemia hederae	Fungi	943.0
Wallemia ichthyophaga	Fungi	533.6363636363636
Wallemia mellicola	Fungi	352.5217391304348
Westerdykella ornata	Fungi	2721.0
Wickerhamiella sorbophila	Fungi	292.0
Wickerhamomyces anomalus	Fungi	891.0
Xenopus tropicalis	Animals	6123.0
Xiphophorus couchianus	Animals	4479.0
Xiphophorus maculatus	Animals	7109.0
Xylaria flabelliformis	Fungi	2217.0
Xylaria hypoxylon	Fungi	2860.0
Xylaria multiplex	Fungi	2640.0
Yamadazyma tenuis	Fungi	902.0
Yarrowia lipolytica	Fungi	2535.0
Zalophus californianus	Animals	7772.0
Zea mays	Plants and green algae	10784.0
Zonotrichia albicollis	Animals	6317.0
Zopfia rhizophila	Fungi	3831.0
Zosterops lateralis	Animals	6049.0
Zygosaccharomyces bailii	Fungi	647.5
Zygosaccharomyces mellis	Fungi	498.0
Zygosaccharomyces parabailii	Fungi	726.0
Zygosaccharomyces rouxii	Fungi	806.5
Zygotorulaspora mrakii	Fungi	571.0
Zymoseptoria brevis	Fungi	2063.0
Zymoseptoria tritici	Fungi	2645.3333333333335

## Sheet: Fig1c
Motif	No. sites	Group
A	68365166.0	Animals
AC	29180723.0	Animals
C	27412934.0	Animals
AG	21867950.0	Animals
AT	10159766.0	Animals
AAAT	5558032.0	Animals
AGG	4130273.0	Animals
AAT	3994896.0	Animals
AAAC	3842741.0	Animals
AAC	3751377.0	Animals
AATA	3183799.0	Animals
AAAG	2485648.0	Animals
AACA	2414007.0	Animals
CCTC	2375839.0	Animals
AGGG	2335804.0	Animals
ACC	2288894.0	Animals
AAG	2241194.0	Animals
AAAAC	2232193.0	Animals
AAGA	2212708.0	Animals
CTC	1997406.0	Animals
AGC	1867235.0	Animals
CAG	1631245.0	Animals
AAGG	1584361.0	Animals
ATA	1548473.0	Animals
CCG	1490464.0	Animals
ACG	1486074.0	Animals
AAACA	1281585.0	Animals
ACA	1194718.0	Animals
AAAAT	1153060.0	Animals
CAC	1049869.0	Animals
ATAG	1039887.0	Animals
AGA	1030411.0	Animals
AGAT	938549.0	Animals
ACCC	898124.0	Animals
CG	880017.0	Animals
CCCTC	847775.0	Animals
AAAAG	841444.0	Animals
AAATA	820124.0	Animals
AGGGG	819814.0	Animals
ACTGA	797056.0	Animals
A	4605779.0	Fungi
C	1744494.0	Fungi
AG	819003.0	Fungi
AT	703534.0	Fungi
AC	488486.0	Fungi
AAT	474397.0	Fungi
AGG	349546.0	Fungi
ACC	336886.0	Fungi
AAG	331707.0	Fungi
CCG	297646.0	Fungi
ATA	231371.0	Fungi
AGC	219366.0	Fungi
CAG	214260.0	Fungi
ACG	210978.0	Fungi
AAC	199943.0	Fungi
CG	188590.0	Fungi
CTC	187481.0	Fungi
AAAT	182917.0	Fungi
AATA	173614.0	Fungi
ATC	170508.0	Fungi
CAC	170352.0	Fungi
ATG	165868.0	Fungi
ACT	156562.0	Fungi
CGC	153865.0	Fungi
AGA	153463.0	Fungi
AAAG	128473.0	Fungi
AAGA	118166.0	Fungi
CCTC	113282.0	Fungi
AGGG	107294.0	Fungi
ACA	93546.0	Fungi
AAAAT	92992.0	Fungi
AAATA	89160.0	Fungi
ATGG	86768.0	Fungi
ATCC	84598.0	Fungi
CATC	82835.0	Fungi
AAAAG	79009.0	Fungi
ACAT	74857.0	Fungi
ATAC	74566.0	Fungi
ACCT	73738.0	Fungi
CACC	73153.0	Fungi
A	7896220.0	Plants and green algae
C	3367235.0	Plants and green algae
AG	2810956.0	Plants and green algae
AT	2301883.0	Plants and green algae
CCG	1288672.0	Plants and green algae
AAG	1217502.0	Plants and green algae
AC	1087339.0	Plants and green algae
AGG	1075758.0	Plants and green algae
AAT	744410.0	Plants and green algae
CTC	650720.0	Plants and green algae
CGC	636104.0	Plants and green algae
ACC	615297.0	Plants and green algae
AGA	543424.0	Plants and green algae
AAC	465343.0	Plants and green algae
CAG	446512.0	Plants and green algae
AGC	433539.0	Plants and green algae
CG	424225.0	Plants and green algae
ACG	400201.0	Plants and green algae
AAAT	393191.0	Plants and green algae
ACT	380579.0	Plants and green algae
ATG	354158.0	Plants and green algae
ATC	341245.0	Plants and green algae
CAC	308214.0	Plants and green algae
ATA	303978.0	Plants and green algae
AATA	287318.0	Plants and green algae
ACA	211747.0	Plants and green algae
AAAAT	191419.0	Plants and green algae
AAAG	188180.0	Plants and green algae
CCTC	186900.0	Plants and green algae
AGGG	169298.0	Plants and green algae
AAGA	169102.0	Plants and green algae
AAATA	149950.0	Plants and green algae
AAAAG	142717.0	Plants and green algae
AAAAAT	120703.0	Plants and green algae
AAAGA	119554.0	Plants and green algae
AATT	111323.0	Plants and green algae
AAAAAG	109701.0	Plants and green algae
CCGC	107871.0	Plants and green algae
AAAC	102628.0	Plants and green algae
CCCG	98391.0	Plants and green algae
A	1070912.0	Other eukaryotes
C	408987.0	Other eukaryotes
AT	402257.0	Other eukaryotes
AC	190813.0	Other eukaryotes
AG	170699.0	Other eukaryotes
CCG	147414.0	Other eukaryotes
ACG	120874.0	Other eukaryotes
CAG	115578.0	Other eukaryotes
AGC	107872.0	Other eukaryotes
CG	89911.0	Other eukaryotes
CGC	81569.0	Other eukaryotes
AAT	70230.0	Other eukaryotes
AGG	70071.0	Other eukaryotes
AAG	55980.0	Other eukaryotes
AAAT	54360.0	Other eukaryotes
AAC	50080.0	Other eukaryotes
AATA	49430.0	Other eukaryotes
ACC	48495.0	Other eukaryotes
CTC	39203.0	Other eukaryotes
ATA	33261.0	Other eukaryotes
ATG	32315.0	Other eukaryotes
ATC	31991.0	Other eukaryotes
ACT	27103.0	Other eukaryotes
CAC	25787.0	Other eukaryotes
AGA	25413.0	Other eukaryotes
CCTC	22501.0	Other eukaryotes
ACA	21936.0	Other eukaryotes
AGGG	21739.0	Other eukaryotes
AAAAT	20198.0	Other eukaryotes
AAATA	18760.0	Other eukaryotes
AAAG	17414.0	Other eukaryotes
AAGA	16930.0	Other eukaryotes
CCGC	15391.0	Other eukaryotes
ATAC	13219.0	Other eukaryotes
CCCG	13027.0	Other eukaryotes
AAAC	12671.0	Other eukaryotes
ACAT	12574.0	Other eukaryotes
AACA	10974.0	Other eukaryotes
AAAAAT	10460.0	Other eukaryotes
AATT	10288.0	Other eukaryotes

## Sheet: Fig1d
Species	Monomers	Dimers	Trimers	Tetramers	Pentamers	Hexamers	1 = Upstream, 0 = downstream
Aaosphaeria_arxii	0.9447394960036175	0.19039680623086894	1.167677857539655	-0.35729478056905944	0.08012348336371748	0.0	1
Absidia_glauca	10.0	10.0	10.0	10.0	9.166031134958892	10.0	1
Absidia_repens	10.0	4.015773424870853	3.5255269657613533	7.99845107172064	3.062756889132808	0.44324792937790125	1
Acanthamoeba_castellanii	2.862591085172213	1.4513149578137272	3.4967255506034287	0.642215132297561	0.9959154050019207	0.31543238724813516	1
Acanthochromis_polyacanthus	7.38171940180752	8.970029592151889	3.763239649946129	-0.7932336896095263	-0.39434963611975205	-0.3914287296018863	1
Acaromyces_ingoldii	2.7250638526524487	1.1098201422065563	0.19812200519413922	0.2724154436965404	-0.20565128366130847	0.19809853600594085	1
Accipiter_nisus	10.0	3.0874244934910244	1.2873449164000197	0.7735222908066076	-0.18807639862894568	0.0	1
Achlya_hypogyna	6.316096907408956	-0.7005453568090693	0.006150888370734066	-0.1458193288800789	0.4874856262514812	0.0	1
Acidomyces_richmondensis	0.8018960012112708	-0.2754932515567583	-0.14385163701977152	-0.12986278304730944	0.0	0.0	1
Acidomyces_sp	0.1289255159978044	-0.23631400942689035	0.45747306294922147	0.37462175280635895	-0.14474240513905592	0.0	1
Acremonium_chrysogenum	2.44426147427564	2.8948309417915183	0.2098139228158137	-0.8324254572244348	0.37648867245709233	-0.12736926860144332	1
Actinidia_chinensis	10.0	10.0	-9.469795466151357	-8.033148879284353	-5.397313624739805	-9.115096745813092	1
Agaricus_bisporus	0.20746325994324863	1.9332071991348696	0.39816303111300994	0.23106357767819322	0.0	0.0	1
Agrocybe_aegerita	-0.8229095866013594	0.4450421711427043	5.855273544346342	0.999752767576139	0.10878251844699138	-0.0022823469513898464	1
Ailuropoda_melanoleuca	7.167423745584561	5.313105880778374	1.0898872179722765	-10.0	-1.3955171643770479	-2.804744412838234	1
Akanthomyces_lecanii	-0.45896996152206027	7.619253360787428	1.0206705623429095	-0.8117432917998396	0.3215863005943547	0.01922402274115076	1
Albugo_laibachii	0.07428852072282932	-0.33197808386425465	0.02175082532666635	-0.2341113617974229	0.06220627200845882	0.0	1
Allomyces_macrogynus	-0.8692814906074436	1.1100520382629873	0.6124138160591447	1.1959923212888504	0.06592431570112167	-0.003041999358828073	1
Alternaria_alternata	1.029663836750548	3.143609578143414	4.007787580469052	0.906233011758812	0.39957306860235225	-0.2583397960885065	1
Alternaria_arborescens	3.1662225616496973	7.690432486587193	10.0	1.6284505631616149	0.7246646808487283	-0.19590100564121538	1
Alternaria_sp	0.726492595299902	2.680335415462414	4.778979806316958	0.7889630640112048	0.11293211676606892	0.0	1
Alternaria_tenuissima	2.9390512279339447	10.0	10.0	3.8790452919135565	1.3059299506721074	0.319966846661978	1
Amanita_muscaria	0.19481954563116768	0.4309363727019048	0.45850726101639	0.528349920509272	0.2873594654622211	0.0	1
Amanita_thiersii	4.3063940353435735	1.2358834707344415	1.189380041886498	0.6997732804697269	0.17394231585505507	0.1093528883368396	1
Amazona_collaria	10.0	9.562669959385456	4.874048761860763	-0.13256193900996938	-0.6348400350576978	0.0	1
Amborella_trichopoda	-10.0	-1.2857337065280574	5.711359410305186	-8.644690596448731	-10.0	-7.331481442815767	1
Amniculicola_lignicola	0.5441155903857404	1.2201546692589686	-0.5692498488422439	0.19146765489624573	0.0	0.0	1
Amorphotheca_resinae	1.005128809578087	0.31561301643833073	-0.7997230956011299	0.25284030314617983	-0.4096191382343635	0.0	1
Ampelomyces_quisqualis	1.2474702120572725	0.04083142317698854	-1.5454515837669716	-0.11191465299946785	0.0	0.0	1
Amphiamblys_sp	0.9367116019743418	0.09093479722853699	-0.08022258519335858	1.1491851760337282	0.0	0.0	1
Amphilophus_citrinellus	2.248713374051473	2.8876930995837875	1.7934090504826428	-0.7659323999168753	-0.16809522185079276	0.15386054159179155	1
Amphiprion_ocellaris	-0.5891770654207829	8.607622346203465	1.4938359244801624	-0.8075915219972467	-0.4448940256432627	-0.14372296598309778	1
Amphiprion_percula	-6.220652051744003	8.582440421248304	4.108931008705981	-0.19545765342863766	-0.14992791709292194	-0.4039471526249871	1
Anabas_testudineus	10.0	6.140162473694598	0.8775527210879167	0.3162976928943276	0.4721557846057376	-0.18401805821903017	1
Anaeromyces_robustus	10.0	6.396866171836533	1.331121785216488	0.9504693530953902	1.5355067934796118	2.6105325760432656	1
Ananas_comosus	-5.5030254521599105	10.0	10.0	-8.56512420904636	-10.0	-7.6045571712638464	1
Anas_platyrhynchos	10.0	10.0	5.156580656034422	-0.8082424066454225	-0.1297064917077837	-0.22683409815402167	1
Anas_zonorhyncha	10.0	2.555559290516179	1.1731367540350481	0.6390497608383682	-0.06677991202888241	-0.24690526521457423	1
Angomonas_deanei	0.11422025876631065	0.06936318811836108	0.07178503755131493	0.017055570697074623	0.5203024579850423	0.0	1
Anncaliia_algerae	10.0	-0.5185181982006086	2.388044499897422	10.0	7.058429026889438	2.2854908376843657	1
Anolis_carolinensis	9.451109819124982	10.0	2.319505141293739	0.122294673937648	-0.3569175148832752	-0.8734834933768068	1
Anser_brachyrhynchus	10.0	2.5648889091137055	6.129224970672509	0.13853966952485156	0.7116786198284801	-0.027062534384913683	1
Anser_cygnoides	10.0	1.7695509295654404	4.675260368233439	0.22192862823590728	0.2195280624786671	0.8581655509297803	1
Anthracocystis_flocculosa	-10.0	0.5862546238726412	10.0	-9.9709420223853	-10.0	1.1665896347073177	1
Antrodiella_citrinella	2.217742084981284	2.00579698544264	2.0090642774683363	0.6798135464132372	0.0	0.0	1
Aotus_nancymaae	-6.381342806883765	10.0	8.7492876832693	-5.083936049697505	-2.547084022269038	-8.439054475721983	1
Aphanomyces_astaci	1.7010970375695553	3.654623162180436	-2.8076250202395916	-2.547859357030507	-10.0	-8.63394577832881	1
Aphanomyces_invadans	9.452726215341174	0.17267433747942024	0.8564605014330591	0.009880496729542332	0.00325695024210935	1.38344886906062	1
Apiotrichum_porosum	2.34495950129661	3.137926517287852	7.538860951596894	3.1061827315531993	1.7372506296311176	0.2602961442491348	1
Aplosporella_prunicola	0.43387886022649025	1.5030564873572154	1.536336287686973	0.025175205036509326	0.21061929258527068	0.256472605485621	1
Apteryx_haastii	9.647981165547023	3.072131244599269	3.922921134574944	0.8223509188089166	0.23262364254503212	1.3166937643496925	1
Apteryx_owenii	10.0	5.58794564240837	2.511551216378418	0.2686067072148809	-0.15857034935815165	0.4652020176273711	1
Apteryx_rowi	10.0	8.940844260617668	1.1851227074243995	-0.6300631626150536	0.3358100718440596	0.6057947524329979	1
Aquila_chrysaetos	10.0	10.0	8.496602703632997	0.033345426230599516	-0.26423196052181325	0.5138283283483724	1
Arabidopsis_halleri	6.010198689419928	10.0	7.370369469591746	1.2986329656072277	0.4297879645888383	0.4128301880989447	1
Arabidopsis_lyrata	-2.5357658676489	10.0	10.0	1.4519884108842696	-0.03052639830382331	-0.8891671796390436	1
Arabidopsis_thaliana	2.5110005890666343	10.0	2.5067951656275342	1.3090754582218411	1.0410405869223127	0.6507893021056238	1
Arabis_alpina	10.0	10.0	9.7713406401798	4.272395197675084	2.9281266546031106	1.7204986252678245	1
Armillaria_gallica	1.0110498448338856	1.57859260646735	1.4921789833590573	0.6974982417823314	0.4602104349101917	-0.24578016313302162	1
Armillaria_ostoyae	0.68963818663694	3.653690497171809	4.308832399468382	2.713592483258182	0.07136616800769857	0.0	1
Armillaria_solidipes	0.5816466354557794	0.6646253985625581	2.7874059636619872	0.2791532603777857	0.16588589861117017	0.0	1
Arthrobotrys_flagrans	0.7572257055451008	0.973284659480315	0.18679102678350912	0.4504823778495124	-0.2658007669641166	0.0	1
Arthrobotrys_oligospora	10.0	10.0	5.076111998966262	0.1756941994470291	0.8332365051549064	0.7773046032636594	1
Ascobolus_immersus	0.9613008736623764	0.6347655463911089	2.9068867485371723	-0.6100865705865943	0.06320894504606776	0.0	1
Ascochyta_rabiei	3.135365738567363	2.3407586094608774	2.6752809154454185	0.9243937540235411	1.0621520162137978	-0.006331189490323907	1
Ascodesmis_nigricans	2.9790395726447083	-0.046320387592996226	3.396867472064072	0.39279076229831894	0.19280964118798205	1.730663894010747	1
Ascoidea_rubescens	0.9020720693238342	0.605649620931281	0.6038323067835757	0.4616126809451293	0.29455056782389816	0.2963210332682587	1
Ascosphaera_apis	-0.13346541104717513	0.3341951374884416	0.5470844878555395	-1.3188471777201414	0.32292066687814186	-0.10900597286556925	1
Ashbya_gossypii	-1.0428313250912309	0.7372737713580896	-0.2735874920047376	-0.2450697512646265	0.0	0.0	1
Asparagus_officinalis	10.0	10.0	7.375330815532041	2.916014265456937	-0.879216220826505	-0.1822426145988201	1
Aspergillus_aculeatinus	2.764774794284593	0.6563922849522631	0.20735080177345477	-0.22592043272353654	0.0	0.0	1
Aspergillus_aculeatus	6.34024624643769	2.2882381911775447	2.868570432475689	1.2934828818629676	0.05581683085782021	0.5299079539615501	1
Aspergillus_alliaceus	1.0158590536096601	-0.16094080945283362	0.3162663481917436	0.5288398703624515	0.48174020580819815	-0.22847287896988036	1
Aspergillus_arachidicola	1.4422833402084945	1.605341282437927	0.8705329053000009	0.9130828269391369	0.17433087024419247	-0.006846668699820868	1
Aspergillus_avenaceus	1.5322728124394156	1.2109762991680886	-0.03704437924754803	0.17281593799187958	-0.8913722874823913	0.19191032109218367	1
Aspergillus_awamori	0.14403759666362886	2.3535727762382335	-1.1669139770782413	0.7342798909529487	-0.1715961404880899	0.0	1
Aspergillus_bertholletiae	3.082821118215726	1.26856125118543	0.5926006155008975	0.3171815826594537	0.30809264916665063	0.10164588053462888	1
Aspergillus_bombycis	0.9666137933312302	1.2748874962508265	0.03547259148948889	1.0679442985549683	0.6259426410469591	-0.7368353556076718	1
Aspergillus_brasiliensis	0.8886385205855184	0.5227902922314662	0.5798848770509958	0.8071686490156401	0.2153208439452209	-1.028072135296843	1
Aspergillus_brunneoviolaceus	3.80404344483113	0.9140828526876955	-0.05765855109892615	-0.2019774735659391	-0.8090672455363278	0.0	1
Aspergillus_caelatus	2.740612559839063	1.0773000189725759	0.877795415412323	0.6719099555248104	0.2590936280953302	-0.7772214427755789	1
Aspergillus_calidoustus	-0.043697039916066806	2.3864843978745	-1.3723235670503524	0.7993930372624423	-0.12489819893349167	-1.1669782095485552	1
Aspergillus_campestris	5.2365348872511985	0.937555979333592	0.24778081827542583	0.6953025776001228	0.18007432670848342	0.6147380788068464	1
Aspergillus_candidus	5.347075034631448	0.6005617184410544	0.7352625160418166	1.1896241273299368	0.40385891682307723	0.0	1
Aspergillus_carbonarius	10.0	2.033197449950187	3.191300474927964	0.572221490448765	0.759502985579609	0.0	1
Aspergillus_clavatus	4.897389026543237	2.4094301530852227	-2.7995707368623877	-0.575247493363708	0.30467762408333876	0.0	1
Aspergillus_coremiiformis	5.689578607656337	0.6221571811383478	-0.07257291743983763	-0.6525268149479908	0.03770925777586041	0.26768100226870967	1
Aspergillus_costaricaensis	2.483651452828963	1.4348402304599723	-1.9781530555769613	-0.6352316772882496	0.0	0.0	1
Aspergillus_cristatus	1.5516566447451583	1.830341387854538	-0.5126592402877679	0.5474230705859225	0.4795077862768787	-0.06703412451536983	1
Aspergillus_ellipticus	4.680055097690458	-0.8402878390123956	-6.871917035970995	-2.1723545235025647	-1.92168657898747	0.0	1
Aspergillus_eucalypticola	1.9889285841691648	0.721498548221149	0.03747139391654394	0.30347912984164443	0.12461002838502279	-0.33052906413109906	1
Aspergillus_fijiensis	3.097485499637377	0.7665588159906565	-0.07470362392696127	-0.4333633599405678	-0.11206300406168729	0.0	1
Aspergillus_flavus	3.7414935205788042	4.077623725493285	1.5282741702019913	1.334073042143125	-0.21274648779722205	0.052316951805231694	1
Aspergillus_fumigatus	0.6487731960631513	3.1866090192141545	-1.1699561056772287	0.317142155096501	0.66747374506744	0.21518192526697308	1
Aspergillus_glaucus	2.7729390519520893	0.6666886962726156	0.5280424018274014	-0.2857132276602446	0.6438581173546256	0.23982646297669832	1
Aspergillus_heteromorphus	7.143993120325087	2.0846597900452823	-1.3284421466316643	-0.9519952195991016	0.0	0.0	1
Aspergillus_homomorphus	2.711146200642107	0.34998656606860035	-1.089363384816063	-0.6159710093109392	0.0	0.0	1
Aspergillus_ibericus	1.2925044771406404	0.24306881168017744	-0.5047272021675984	-0.8082028153757626	0.0	0.0	1
Aspergillus_indologenus	3.198386277745437	1.1954682078782024	-1.0048820752013923	-0.3805435660624408	0.0	0.0	1
Aspergillus_japonicus	3.413214886160668	0.7674981726179161	0.27652644015977274	0.08885400274136242	-3.6716379228403055	0.0	1
Aspergillus_lentulus	2.099905559610685	9.03062179940255	-3.83733267799695	0.6978611635152421	0.5897196365387942	1.6595238387596218	1
Aspergillus_leporis	0.734714639925441	0.898495611798335	-0.046448215054219366	0.11597260588316115	-0.4924526355582343	-0.2900793459162462	1
Aspergillus_luchuensis	0.6752015208116373	0.7583199402883065	-0.20530661417160215	0.20308962291633006	0.4615871440403816	0.027308551179071928	1
Aspergillus_minisclerotigenes	1.902391910891192	0.2463777530470078	-0.5644064944041903	-0.23849540953660284	0.41121083658347596	-0.10506213059140934	1
Aspergillus_mulundensis	-10.0	0.9255350434958558	-9.795551270564387	-4.384104795519841	0.0	0.0	1
Aspergillus_neoniger	1.5388869854956095	0.22508782825537643	-0.646909047455949	0.2968550126276443	-0.08220600784340036	0.067964703630008	1
Aspergillus_nidulans	0.589128503707317	1.7520935224479146	0.6681785954600165	1.3152942161699939	-0.10332938308199861	-4.18000559763293e-06	1
Aspergillus_niger	3.861176880994146	8.135920800095471	0.7604005843884737	1.2605177061100836	0.47638794173552607	-0.1812813955827444	1
Aspergillus_novofumigatus	0.8129444743753695	0.2671257981552442	-1.0269659259526678	-0.159114916565276	0.08418112589126212	0.0	1
Aspergillus_novoparasiticus	1.7404932018817156	0.9006724192639107	-0.1866114398936827	-0.02436701601246785	0.5467709350452864	-0.0628404578284578	1
Aspergillus_ochraceoroseus	9.286123904214525	2.018580620114186	-0.7630128581313878	-0.1543171903594004	-0.16588195438456804	0.5875588449497553	1
Aspergillus_oryzae	1.4379003462213407	2.1549743451071084	1.2244872120119674	0.8263936114517844	-0.13734716697690202	0.0641022384409342	1
Aspergillus_parasiticus	1.3035687633308866	1.3964528890027315	0.6447883572794215	0.4048629512414248	0.17793879387525927	-0.029434932768144528	1
Aspergillus_phoenicis	1.2949425592164445	1.14418722402806	-5.285435425045337e-05	0.75048853188812	-0.3540041420295459	-0.11147350993903475	1
Aspergillus_piperis	2.0580742999260955	1.3494577595857877	-1.5306369250127692	0.46921368276939535	0.0	0.0	1
Aspergillus_pseudocaelatus	2.0297203456512762	1.2176540443986328	0.39284011552823167	1.043567317347218	0.17012758184681223	-0.14563063826586167	1
Aspergillus_pseudonomius	4.004095474518781	1.2827661174087264	-0.42061407848023097	0.5486342588135512	1.225794879243233	0.5518538992746986	1
Aspergillus_pseudotamarii	3.9646604628277338	1.1159080245967754	0.11793745794183848	0.2926622831967784	0.18707371760009786	0.30023571141993616	1
Aspergillus_rambellii	6.429395874205629	1.594545309721402	-1.3070838488170635	0.45860969318113926	0.9530056994976742	0.2821934935666573	1
Aspergillus_ruber	1.9665392557806787	0.41101967632683833	0.40011906323586954	0.09552282662733368	-0.04845917834872935	-0.6535797648497489	1
Aspergillus_saccharolyticus	3.4155866366456773	0.28900991710410395	-0.2066081147051213	0.08949288521959238	0.15243948927983292	-0.2523727575195028	1
Aspergillus_sclerotialis	-0.31174583232273867	0.8042547116353299	-0.4534764777904745	-0.5675774616179717	-0.91240553406202	-0.09347410006321222	1
Aspergillus_sclerotiicarbonarius	2.518642690745555	1.8731128931675367	-1.8530535544625881	-0.35284232141275507	0.0	0.0	1
Aspergillus_sclerotioniger	1.5379517733915002	1.477958850642422	-0.5264880611827513	0.24776849199880355	0.4100063838021982	0.059899659247897925	1
Aspergillus_sergii	0.5185533868139061	0.9600513525169596	0.18441992241544516	0.8259338231966784	0.08826570472512257	-0.17763960503945034	1
Aspergillus_sp	2.0227446125579465	0.03859574567377483	0.4532474578084895	0.09328463737727812	0.37391287303484444	-0.1080911982386424	1
Aspergillus_steynii	1.0159696523584218	1.9898048674686648	-0.48353612725506306	-0.0904326399149495	-0.7751226150605262	-1.4402487032055697	1
Aspergillus_sydowii	1.2072152331918493	0.7272505406353845	0.4601399169984017	0.3722671935635618	0.5650762468033674	0.13250289491991762	1
Aspergillus_taichungensis	2.3652610056684322	0.982266586473312	0.6301510365165803	0.836601910701474	0.011701089669867937	-0.5116894357720105	1
Aspergillus_tamarii	2.7521182633085264	0.6945009229875752	0.5554134780244214	1.0742110578267983	0.6003134329717891	0.283246590067204	1
Aspergillus_tanneri	1.9999445754536163	2.3751748091466234	0.09110147407014686	0.8596633966748098	0.11317564444054067	0.21679325811175632	1
Aspergillus_terreus	0.4473975287106524	4.465214965189762	0.8075724644415855	0.2002323157169378	0.04403577211409582	-0.1533091111532565	1
Aspergillus_thermomutatus	0.08627938892477764	1.3005635377913563	-2.686414612418002	-0.562028427941885	0.05334802105914523	-0.49460113734908134	1
Aspergillus_transmontanensis	0.5144113966024575	0.14438795352511624	0.41285004016754523	1.2618876948329236	0.16209845172455742	-0.155721310343899	1
Aspergillus_tubingensis	0.9044403974096659	2.8017277100970377	-0.8121856290740952	1.1615616474505535	0.1986134808960748	0.309905962336607	1
Aspergillus_turcosus	-0.09708913401141314	2.5283351479878013	-2.2488242100165685	-0.037782986253191764	0.6302273152319292	-0.10069570680764917	1
Aspergillus_udagawae	1.0079352126629324	5.018258157081328	-1.7825761707415944	3.509503921816316	1.7570989251070348	1.6523791684164308	1
Aspergillus_ustus	0.0	0.5567211222116306	0.11098245045732152	0.0	0.0	0.0	1
Aspergillus_uvarum	5.7066449426809935	1.060081182862811	0.41826195829974755	0.42888148899193745	-1.2517037134631175	0.0	1
Aspergillus_vadensis	1.3189936001311304	0.4467490739808825	-0.44582695531403777	-0.20582535485586775	-0.3243021913922429	0.45575971798166914	1
Aspergillus_versicolor	1.1887713578151389	0.578101318105205	0.009170252771062204	1.291447525592938	-0.0958700192343352	-0.11659732691552911	1
Aspergillus_violaceofuscus	2.117244655100904	0.4303413152152533	0.33092696578377906	-0.06712074590863053	-0.39010172137345533	0.0	1
Aspergillus_welwitschiae	2.0615875622013675	0.9445663522661122	-0.3300603458897731	0.4029741938818409	0.1304145616771292	-0.5308732744790177	1
Aspergillus_wentii	0.5994647235779447	0.32756563484024065	-1.0177351085662087	0.045133966966385865	0.3235322217869257	-0.00728236745140944	1
Astatotilapia_calliptera	7.897926668368089	6.1283448514187535	3.2657621781673494	0.5089404535760281	0.5274461215341898	0.5960977824168991	1
Astyanax_mexicanus	10.0	10.0	5.073816835691491	1.5729488929690743	0.4967762299928499	-0.7820766290535632	1
Athene_cunicularia	10.0	2.48968431117659	1.0354192915472946	0.5420872588790191	0.10488821886845116	-1.316235774580516	1
Aulographum_hederae	0.27072568714160006	1.4381109032345756	2.1578834967816762	-0.36426853242828167	0.29116719946492164	0.3627796983385832	1
Aureobasidium_melanogenum	0.07929936333288726	3.232797729731239	1.9692761513862769	1.307868221481879	0.3297665183698026	0.1465385027869464	1
Aureobasidium_namibiae	0.467287686374841	3.5225998800073794	1.9577798084049292	0.60818996035523	1.2984329396680558	0.0	1
Aureobasidium_pullulans	10.0	10.0	10.0	10.0	10.0	1.586706068736098	1
Aureobasidium_subglaciale	1.4066840362148119	1.5293333528765571	0.8867560911392297	1.1752177969603708	0.0	0.0	1
Aureococcus_anophagefferens	1.9208169220499958	1.338752798846181	-1.1878663717776015	0.6401585229634339	0.5824193680888642	-0.802581319199588	1
Auriculariopsis_ampla	1.0667367336025708	0.8549920822026946	0.9372968838035064	-0.03247148800239478	1.166872736662659	0.0	1
Babesia_bigemina	0.6871009347805208	-0.5187372441117639	-0.1930326705718742	0.0	0.0	0.0	1
Babesia_bovis	0.28208743697196853	-0.048687422080878964	0.5828568664448169	-0.06484136483065893	-0.09202035055091563	0.0	1
Babesia_ovata	-0.4096696735295395	-0.5707497239763826	-2.263765288907296	-2.8736130326042812	0.0	0.0	1
Babesia_sp	0.08649014839028563	-0.14559432102707912	-0.09597648487340092	-0.016177106996243334	0.0	0.0	1
Babjeviella_inositovora	5.834192385163021	2.4521818696485647	-0.039722913234944514	0.24249554083301259	0.2754166528403495	0.9865739866098704	1
Balaenoptera_musculus	7.6713238853870465	10.0	5.184456255042903	-10.0	-2.7432550302701	-1.5617365997220312	1
Batrachochytrium_dendrobatidis	8.722816566203873	-1.0928713589005958	-0.14552619583350987	-0.6357993869524822	-0.03592834185695815	2.9135044708605853	1
Baudoinia_panamericana	0.08947420069211019	0.19302997676144876	0.2246861067946159	-0.24840497279043894	0.10016873037927794	0.0	1
Beauveria_bassiana	8.181442895220323	10.0	-7.662885387368412	-2.018107939804272	-1.9331066365778067	1.0003305632816542	1
Beauveria_brongniartii	1.727230154148638	4.881518765952244	0.47404047880386546	0.5269102995127796	0.1261100528842303	0.3291372497467029	1
Besnoitia_besnoiti	6.572212836496627	2.0335923246927385	1.1587285498712203	1.1912636970582682	0.5671588557760244	0.0	1
Beta_vulgaris	10.0	10.0	2.344593636679176	2.940424164209236	1.4478516854404846	2.1164403540812855	1
Betta_splendens	2.9126208860817	4.299521436788978	0.9532053566598919	-0.36121995642697513	0.1815616471140984	-0.10136024391122407	1
Bifiguratus_adelaidae	1.3115641570526	1.5721896432412368	-0.4066258375095901	0.09534875545467163	0.0	0.06814315041612443	1
Bigelowiella_natans	5.796344809000676	1.6890568323044448	0.5914570019988064	-0.40466178713922374	0.15047755784690517	-2.721296100458527	1
Bimuria_novae	-3.5363649233012246	0.09541510914771878	-9.21764952353343	-2.336550993272389	0.0	0.0	1
Bipolaris_maydis	4.216927602167676	3.723122066743892	1.949298558317991	0.7983371129255755	0.6372044716282631	0.11237150292048519	1
Bipolaris_oryzae	7.895952630088061	3.2408780454381714	5.489164086870673	1.0741450008651905	1.289512052949252	0.0	1
Bipolaris_sorokiniana	0.8088163656730423	-0.2079543019447897	1.5718089429192428	0.4904771720499744	0.6571006388922536	0.0	1
Bipolaris_zeicola	6.058843452977182	1.9625548027934794	3.5581531592032363	1.1524225830689014	1.0222091313928963	1.368677730327109	1
Blastocystis_hominis	3.9831031432300454	-0.11240405847417226	-0.19454959107184933	0.10786598967056454	0.0	0.0	1
Blastomyces_dermatitidis	1.376266741267085	0.39029910880460683	-1.1539978935119206	0.4980220885684863	-2.0577699990724008	0.0	1
Blastomyces_gilchristii	0.5473722290821513	0.14315036019260421	-0.7210423374140807	0.3084720882149934	-0.42643790994044556	0.0	1
Blastomyces_parvus	2.12343987111249	1.7944499716950462	0.003001653339968454	-0.18070142956977708	0.6617893203076785	0.12625027556908744	1
Blastomyces_percursus	0.47380982732168875	1.1272595527388751	-0.1822789527248093	0.42007435668202003	0.3335886059877429	-0.5819280048673693	1
Blastomyces_silverae	1.7445527543606614	1.0617987372359283	-0.009033599961877248	-0.09683342365439478	0.4231956096250605	-0.4822978607321607	1
Blumeria_graminis	-0.05208306347726399	0.10819869880840466	0.43804989742284056	0.1633492964570012	0.0945408037461278	-1.8115574211849246	1
Blyttiomyces_helicus	4.178802850875754	0.7067287328452213	0.6776611383834523	0.7195339041025752	0.5721709913914335	0.14649832427066348	1
Bondarzewia_mesenterica	1.1004965875587398	2.488689497395148	-0.05771330137683608	0.20093381296049762	-0.15992851642108658	0.0	1
Bos_grunniens	10.0	10.0	3.21735639038104	-3.8657391649951958	-3.4489071205200617	-7.24535869709315	1
Bos_indicus	10.0	10.0	3.6225895831651838	-4.6178325962884355	-7.744333781534805	-10.0	1
Bos_mutus	10.0	1.3084857420414622	0.06529434778391592	-2.632310663085645	-4.792240973475992	-4.4075635939643405	1
Bos_taurus	-10.0	10.0	10.0	-8.844843977920577	-10.0	-10.0	1
Botryobasidium_botryosum	1.0906573303347395	0.7627830599099014	2.232823048936056	0.10383551474696939	0.021954242597783242	0.0	1
Botryotinia_calthae	0.23081397324685038	0.8072911111094716	2.7482486862660025	0.07962634324718897	0.04295345646402301	0.0	1
Botryotinia_convoluta	0.9587536789786473	0.7743673679634097	1.6359442709168646	-3.5627688531486843	0.4882267214774864	-0.0010316729126647235	1
Botryotinia_narcissicola	0.37271480123101	0.8127302147967576	1.1311602132207714	-1.6718935943061932	0.20077949602225434	-0.11905618609586203	1
Botrytis_cinerea	1.6883573852736342	0.757424432307886	0.8928877060588398	0.2541765156385028	0.05654659366178729	0.08912891394123551	1
Botrytis_elliptica	0.5701089640913913	0.5513551148942474	0.8056903964764897	-3.4084513368605194	0.46708062353301166	0.2013194212316037	1
Botrytis_galanthina	1.5378318819560028	1.1305483974576451	2.466559423456775	-1.598106333471191	0.45519344895893954	-0.07406555343417622	1
Botrytis_hyacinthi	1.2394239390155015	0.5357711418632146	1.0075707780619163	-2.2045714808890495	0.19607331029905714	0.0	1
Botrytis_paeoniae	1.3291524804360588	0.8396305452015812	3.3798489507009357	-3.410047369236826	0.08994287506285187	0.6224964423736282	1
Botrytis_porri	0.7239055465995989	0.9169288271880932	2.226762142233748	-1.5825388106826077	-0.18679975050320644	0.2563444326616709	1
Botrytis_tulipae	0.29136187258385754	1.208551727624488	-0.0654215683308802	-2.761900506442211	-0.11620478888306225	0.0	1
Brachypodium_distachyon	10.0	10.0	6.90955732732749	0.841775790527627	0.842237770407969	1.0864291298608608	1
Brassica_rapa	-10.0	10.0	10.0	-10.0	-10.0	-10.0	1
Brettanomyces_bruxellensis	-10.0	-1.0306218346409741	-1.0221416784804833	-0.7021284101710793	-4.091021222779054	-7.0521278697219625	1
Brettanomyces_naardenensis	-3.778205731883266	1.3644639345462224	4.201220666941489	0.7813085079962008	0.2518682074010954	0.0	1
Bubo_bubo	10.0	1.8785736348281006	1.0593407210051442	0.7878260858153053	0.3290056905483792	0.2237537563737254	1
Buteo_japonicus	10.0	1.17737482049563	0.8906855866469213	1.3389755951161673	0.25345096484895563	0.11208281479138545	1
Byssochlamys_spectabilis	1.384220786247982	1.5856208436880082	-1.7328151738783604	0.47301691972560694	0.3537308295429692	-0.18901661985776452	1
Byssothecium_circinans	0.7255292556626157	0.24931924606113934	0.4449856702695066	-0.6630852268108302	0.09002053386569606	0.0	1
Cadophora_sp	-0.6590549599130346	1.3517622159827354	-1.1480703324879693	-0.09528251510029644	0.0	0.0	1
Caenorhabditis_elegans	1.9260874196520819	2.996809614973066	1.1382589037473645	0.8199351981304267	0.7716936351641269	0.3220615133766173	1
Cairina_moschata	10.0	3.4775089059269337	1.2857803123058407	-0.3691024686664104	0.26556300944204486	0.07249390112078896	1
Calidris_pugnax	10.0	5.488418092827865	3.736567275865728	0.06582907505043545	-0.4752071195197014	0.08989847135088018	1
Calidris_pygmaea	10.0	10.0	4.415413291333372	-0.416612916598276	0.12860132523307274	0.0	1
Callithrix_jacchus	-9.727680615146504	10.0	3.0112558626497012	-5.708821788902888	-2.0574149577810377	-9.446791359479063	1
Callorhinchus_milii	10.0	9.094318093674255	-2.0557569804447264	1.398749685616919	0.2038964477352081	0.8085808001757597	1
Calocera_cornea	1.8735112985865365	0.9421046522531112	0.6282697768115365	0.5614533314640862	0.378823583967449	0.28110298062576927	1
Calocera_viscosa	1.036170767160592	1.194461388180922	1.054986502518649	0.5923646815197933	0.7695871501889143	0.5422562059842335	1
Camarhynchus_parvulus	10.0	10.0	-2.0440065948623167	-1.8888498456771385	-0.9519864830994315	0.0	1
Camelus_dromedarius	10.0	10.0	2.649890124447431	-3.383685351004621	-1.1582070699335618	-1.1322644139064275	1
Candida	-10.0	9.451245229765835	7.165214624658245	1.7118403291056588	-0.025214486721841123	-0.60212821614057	1
Candida_albicans	10.0	-10.0	10.0	10.0	10.0	7.915630226511192	1
Candida_auris	2.922848714658923	1.4983817810134117	2.5783394505396138	-0.00039100917861348283	-0.09432925973394231	0.0	1
Candida_dubliniensis	10.0	-0.7017036186295519	0.2916027181138767	1.2390884899621133	0.1660027756814562	0.7883434525445802	1
Candida_duobushaemulonis	0.696942304453463	0.5651823176068599	2.4503297290493005	-0.13815624289863943	-0.3753277341118492	0.0	1
Candida_glabrata	1.5968185801725148	1.231515036412694	0.12793899580188123	0.2057447352397477	0.007062119699587509	0.0	1
Candida_haemuloni	0.8324138917187845	1.4748000066830986	2.1349909976496897	0.030763685325807127	-0.6367522849743237	-0.13079015945752745	1
Candida_maltosa	1.5206026816475788	0.47119345288967834	-0.27372723839103746	0.7380552994896119	0.09858283039511369	-0.32217837023847634	1
Candida_orthopsilosis	1.4323397401693199	-0.5343368168243647	0.2674234208652669	-0.07348661869178703	0.31124442099458927	-0.05626662016207855	1
Candida_parapsilosis	1.2276322166471616	1.286773687001167	0.9350782127768734	0.20879882694646298	-0.05037365312088458	0.14010729086070625	1
Candida_tropicalis	9.901015256317086	0.6401550023272078	3.2415442792361966	3.3864666375128407	0.6872794128256848	0.7355295356731671	1
Candida_viswanathii	10.0	2.2548276481992517	10.0	5.56730772300678	0.06710661107491463	0.8380252778546691	1
Canis_lupus	10.0	9.274661725405174	10.0	-10.0	-2.822576846143105	-6.7576570261665685	1
Cannabis_sativa	-1.3183434808210714	10.0	10.0	-1.2744016109526781	-3.668222436529289	-2.2743800179197873	1
Capra_hircus	10.0	10.0	6.028262902852258	-5.950907821788454	-7.288021653201263	-6.639634623503027	1
Capronia_coronata	-0.2696572537247547	0.3668324622567404	-4.075773891769031	-1.5868876928157913	0.1770036981128578	-0.12079999925572595	1
Capronia_epimyces	0.022596310854896676	1.1639306873422428	0.6563759117669469	-1.7723427619087893	0.25446333828189044	0.1028527244958536	1
Capsaspora_owczarzaki	2.8691996101341917	0.6572123529403658	0.7944340375691024	1.0099805318457051	0.5631749884452536	0.060713229554118155	1
Capsicum_annuum	10.0	10.0	10.0	0.1601853143704194	-0.7789442876319028	-1.7532349980964497	1
Castor_canadensis	-10.0	10.0	-0.17915119531655974	-3.931222553262178	-3.348249648194198	-0.5213064969724849	1
Catharus_ustulatus	10.0	10.0	10.0	-0.1751279464928758	-0.15235516486207293	0.0019626087217052093	1
Caulochytrium_protostelioides	3.2795286563661437	0.0731894722188346	3.42209257291489	-0.1739945297966964	0.23275675832218967	0.6185147535450225	1
Cavia_aperea	10.0	4.666320428538513	4.453270752421182	1.214311179983533	0.09116923821933799	0.6296454870326357	1
Cavia_porcellus	3.9983728563667498	10.0	-3.4393574298624343	-5.588056113033612	-4.930011948917564	-0.9702671717314466	1
Cebus_capucinus	10.0	10.0	7.1727895278183516	-2.9333126710488613	-1.6726974597420792	-4.596191298497622	1
Cenococcum_geophilum	-0.0971914581756737	-1.156328375402135	-1.782845130911209	0.0	0.0	0.0	1
Ceraceosorus_bombacis	1.2780429872682368	-4.224528307829233	-1.8347658420205708	-3.336245908177317	-0.2030787801075643	-0.4050335230727291	1
Ceraceosorus_guamensis	0.17818601420924135	-0.0921645366492986	-0.38713069125223537	-0.5676790729815026	0.020299402340092438	-0.016294184623096637	1
Ceratobasidium_theobromae	3.140992941451986	1.1085422581182227	1.8562913749428425	-0.14602820285852425	0.43511383039384033	0.0	1
Ceratocystis_platani	0.011300300155609788	1.7747568762816022	1.2432038863906	0.7955861620491205	-0.0691769204977077	0.2762485020243349	1
Cercocebus_atys	10.0	10.0	-2.547563138439988	-3.3983998728460922	-1.6899765500238573	-3.5853283588538924	1
Cercospora_berteroae	0.4257072402470113	1.537370218837365	0.14146224499203716	-0.7464926182838609	0.17708933437981852	0.0	1
Cercospora_beticola	0.823354857210672	1.5507640854149527	0.3030893133317803	0.0723194532379246	0.12077284829943069	0.0	1
Cercospora_zeae	1.1383713290585664	-0.06389693015113251	0.5026725559535652	-0.26740457096918263	0.0	0.0	1
Cercospora_zeina	0.6216971826114543	0.793391245327242	-0.32473754678279887	-0.4195544742867252	-0.5525871065429994	0.0	1
Cervus_hanglu	10.0	10.0	2.268001904895908	-4.63701740494368	-1.5205872525916984	-4.604402159798325	1
Chaetomium_globosum	3.334915048085769	3.2314491133682894	8.603541090569173	-0.0018381411593772028	0.005009308713883859	-1.5278971258868617	1
Chaetomium_thermophilum	1.4249600527308621	0.8322422957569846	0.6278900466507246	0.07897409594232042	-0.12856539012213525	0.0	1
Chaetothyriales_sp	6.851561821504695	5.759936829213583	3.5481941794054817	0.11139612902093983	0.61047374696469	0.4388729341194736	1
Chara_braunii	-10.0	-4.416050386600592	-0.765726892574809	-1.5923308616562242	-4.124362714901057	-3.241524330680934	1
Chelonoidis_abingdonii	10.0	8.267330966698445	2.299235447227184	1.7105232990079298	1.2728257573124913	0.0	1
Chenopodium_quinoa	10.0	2.294205289855644	10.0	0.48521449623884133	0.2104681047674919	1.439900003010046	1
Chinchilla_lanigera	-8.116695728750384	8.89640086044833	0.6145112153134162	-2.543022934154568	-1.401785832534746	-0.2250300873168329	1
Chlamydomonas_reinhardtii	-2.900254037534678	-0.22610547355177602	-2.9100601847752734	0.5381355921161742	0.3177358109928778	-0.6341269033463075	1
Chlorocebus_sabaeus	-5.721679586765106	10.0	-3.6030530079189105	-4.043581146228507	-1.5073289558172498	-5.7958141210421	1
Choanephora_cucurbitarum	10.0	10.0	10.0	10.0	10.0	10.0	1
Choiromyces_venosus	6.86345535238752	1.4218988653290758	1.5186950799148662	0.4496238727734929	-0.30471494037942454	0.07079851823747395	1
Chondrus_crispus	10.0	0.5492003063336143	1.053874066096337	1.0045124992615073	-0.45718120755561314	0.0	1
Chroomonas_mesostigmatica	-2.115378273503413	1.3548495789022266	0.0	0.0	0.0	0.5188024503018278	1
Chrysemys_picta	10.0	10.0	2.4780585213782365	2.8853307505799575	3.2563840948727965	1.8516086480583196	1
Chrysolophus_pictus	6.547252681102559	1.4729252646562674	-0.15849591088329537	0.2233799123276551	1.1950322556136503	0.08663432466526157	1
Ciona_intestinalis	1.9906367659134943	-0.1926402229210852	0.2922151919682079	0.7443571808545476	0.6435951081300905	0.5049427599154894	1
Ciona_savignyi	1.4656369251548496	0.14928193415697155	1.450082039875286	1.1856347958802933	0.27135826628182397	0.24758713782561556	1
Citrullus_lanatus	-10.0	10.0	10.0	-10.0	-10.0	-4.825834939616686	1
Citrus_clementina	-2.038854622736798	10.0	-3.9027752983304596	-1.665462148267637	-3.300643600809439	-0.5278473793908464	1
Cladophialophora_bantiana	0.6626789316833943	2.0675352077371794	0.8291621629452219	0.6174129971224743	0.4099683242476626	0.0	1
Cladophialophora_carrionii	-0.015135695612032096	3.2671968759308214	1.6915139546799078	1.0521208516652862	-0.11451467781638552	0.0	1
Cladophialophora_immunda	3.5657073814520093	1.6284843547850614	0.07426046090348826	0.09973402703764465	0.4188938163453047	0.0	1
Cladophialophora_psammophila	0.3687998981193388	1.2796488478596109	2.6128802905935093	0.8471046922363873	0.2992036016705801	0.4027124834492804	1
Cladophialophora_yegresii	0.8268044189847223	0.6038761748785942	2.33816156425897	0.4283997803184186	0.0	0.0	1
Clathrospora_elynae	0.539552555682695	1.5933152509062465	-0.3498792129938663	-0.17315423035022257	-0.0441915343563166	0.0	1
Claviceps_purpurea	3.121024608066046	2.8516483533295296	2.3094802308191458	-3.9374253295607726	0.6946511792876985	0.0	1
Clavispora_lusitaniae	10.0	4.772910415884933	6.374955474072678	-1.0450835871380706	1.2416647110290844	-0.25330908815645753	1
Clohesyomyces_aquaticus	1.1324019700017771	0.6823290604220531	1.9251026676703222	0.04040985698412697	0.10007752613205967	0.0	1
Clupea_harengus	2.856977211852151	1.11777296944367	-0.1894639187542798	0.3149314837150269	0.7447680739526533	-0.6432561726464424	1
Coccidioides_immitis	5.190883591363821	2.9366599098271973	1.9820849186600364	0.34334824362618244	1.1136874129569614	1.025458961716367	1
Coccidioides_posadasii	9.47459128056975	0.9662640186245486	1.6114940818203012	-0.035003543283786076	0.38091897612820347	0.2877351926365842	1
Coffea_canephora	5.393690088235539	10.0	2.9361055394215434	0.856086359314206	0.6513061237320109	1.2729516744874776	1
Coleophoma_crateriformis	-0.46103602880016153	1.3281711470168749	1.5599589169759323	1.4529579091528217	-0.2651784039548309	0.0	1
Coleophoma_cylindrospora	1.4498508101466197	2.3953181491565956	2.1081779811631374	0.6555911809198515	1.9255230018858138	0.0	1
Colletotrichum_asianum	-1.07382663438051	3.5501575888344368	1.4031957937067527	0.36123050870962087	-0.4518978268486076	0.0	1
Colletotrichum_chlorophyti	1.783079742329545	1.3745101577655527	0.48312222421814655	0.8041292533119732	2.007548355295618	0.0	1
Colletotrichum_fioriniae	0.1303533520394713	5.725617562173162	2.735230120095522	1.193956632626523	-2.6119279771849744	0.23764217672774088	1
Colletotrichum_fructicola	-0.9844824228968261	3.6013795612949195	2.440170297681202	0.31852194099978387	-0.40535540309476564	0.7302858359297555	1
Colletotrichum_gloeosporioides	-0.011416903209545692	5.8897706070043085	2.3521183373294736	0.1340171490335722	0.5225360264470031	0.08785562474836565	1
Colletotrichum_graminicola	-0.11870754245736481	0.36505581048464053	-0.4785760791436516	-6.619591595745646	0.13737568768609618	0.09618830757482756	1
Colletotrichum_higginsianum	4.298944499286879	7.583822575065396	3.047316936278437	-2.2499440441424152	0.007101474563391719	0.1794990111837863	1
Colletotrichum_incanum	3.1970536749816736	4.428246250482759	1.6922167892438371	0.9563236618009694	0.25622725596810325	0.0892594429679588	1
Colletotrichum_nymphaeae	-0.4547448530209096	4.071602240269017	3.014207858096416	0.049551862736909445	-2.443274801010428	0.0	1
Colletotrichum_orbiculare	0.053085096562688144	3.3385022401833315	-3.4024296784807517	-1.3870329327957467	0.0	0.0	1
Colletotrichum_orchidophilum	-0.23063885779710244	2.1914283992966226	0.5101468038777489	-0.6571170462851705	-0.4865953984112727	0.0	1
Colletotrichum_salicis	0.23990693640616023	3.1066974583733726	1.2200046666316327	-0.3429279214737046	0.05577824023173803	-0.40859372035278557	1
Colletotrichum_shisoi	0.923780530724724	4.1648506580630755	2.4109046911727265	-1.3402228876859736	0.15126204378479532	0.0	1
Colletotrichum_sidae	0.7729175493854047	5.254458389335343	1.7766051324173882	-3.595414373461761	0.7182619032595922	0.0	1
Colletotrichum_simmondsii	0.3464132359860349	4.207549946609535	3.2588213060146116	-1.4629652513909563	-0.8058851183976743	0.0	1
Colletotrichum_spinosum	0.9730370341776176	3.9352664437318268	1.1340400189774467	-5.370319109008828	-0.39375130556231586	0.0	1
Colletotrichum_sublineola	1.718350695197755	1.2893633413773316	4.048834469780242	-5.225349680962448	0.29935832210828256	0.26912560884344267	1
Colletotrichum_tanaceti	8.482131875488314	-0.2741100647175071	-1.381285211670243	-1.1215620004961122	0.0	0.0	1
Colletotrichum_tofieldiae	1.0451600380355093	2.5247574748361807	1.5483696383942813	0.0983452383288363	0.4268580416194378	0.058826596981130304	1
Colletotrichum_trifolii	1.3806567252269135	5.233249167833599	2.4467154987415554	-2.179014880979148	0.0970312642630287	0.0	1
Colobus_angolensis	-0.5452684194396262	6.427795430349885	5.380373967408805	-2.5136646403237246	-0.8303526316271052	-5.223762424422433	1
Conidiobolus_coronatus	10.0	3.9189485932099024	7.300478405440586	7.442709942828251	5.392981162347797	0.9676968642446204	1
Coniella_lustricola	-0.18902762586845562	0.5837933229866156	1.0179794785251366	0.4531506606961287	0.11303969544156406	0.14061651274324752	1
Coniochaeta_ligniaria	1.3100692442075874	1.1124634483922882	-0.5948345517500385	-0.6329607645925419	0.0	0.0	1
Coniochaeta_pulveracea	1.091650125210114	0.6337781075745976	0.25810270841498545	-1.2190259668632535	0.0	0.0	1
Coniochaeta_sp	0.4652497304749113	0.30359608844646285	2.25936134210697	-0.057634424622978374	-0.08283546696733157	0.2606244772024133	1
Coniophora_puteana	2.1953908411500462	1.4609757629177145	2.138901802900688	0.38866674122067496	0.30413425035883174	0.007951734810782984	1
Coniosporium_apollinis	0.9743674134606507	1.6693345791594358	0.16798166759537572	-0.13623076198331735	0.0	0.0	1
Coprinellus_micaceus	1.1966588686956754	0.891348994122649	3.0872184466528316	0.7900349412316029	0.5415953201327267	0.09944582278916882	1
Coprinopsis_cinerea	0.3759295496972353	1.4702184737293156	4.798129006660758	0.6604505161051618	0.1473861771558642	0.0	1
Coprinopsis_marcescibilis	0.29493358554313087	0.9573327018518359	1.0548686883106595	0.08133433777582093	0.507956337262586	0.06814475059704425	1
Corchorus_capsularis	1.5794532813706477	10.0	10.0	-3.8202107898096784	-1.0148855351999315	-0.4423901098681792	1
Cordyceps_fumosorosea	0.6837850932301315	6.543044141952046	2.620036374275923	-1.1482349803860687	0.2216099510438522	0.3000825867167813	1
Cordyceps_javanica	3.6981300415461904	10.0	4.990913487791819	-1.0969261946379305	0.7752669929060975	-0.593934354260597	1
Cordyceps_militaris	4.422947690164399	9.501795022162709	-6.9063279671287505	-1.5285687982885618	0.0	0.0	1
Cordyceps_sp	0.1115221114316498	2.465853535318244	3.696225859258592	0.101309934449068	-0.31451453772802196	0.22696106426873516	1
Corvus_moneduloides	10.0	7.564030924506638	4.868388465238164	0.24823149067025693	0.4442952104517623	0.0	1
Corylus_avellana	-10.0	10.0	-3.9337860103700746	1.5508503099945736	-0.5130124437104527	-0.10904634016945713	1
Corynespora_cassiicola	-1.4002436072734596	0.6517429229458377	-1.4629784321128012	-0.4956448311545059	0.0	0.0	1
Cottoperca_gobio	10.0	6.39706233221795	1.4861379084705693	0.058503682662873535	0.559881982577011	-0.12948755406662507	1
Coturnix_japonica	10.0	4.14959800552235	0.1331596081923437	0.42424020140833796	0.49869487335224494	1.6274649779103043	1
Cricetulus_griseus	-1.6401045438155037	10.0	9.631021376241115	-10.0	-7.52635648763684	-10.0	1
Crocodylus_porosus	10.0	6.301538370003034	1.3136569332270553	0.36530488861123883	1.3939818015618173	0.6188675744100096	1
Crucibulum_laeve	0.9139841745678705	0.6998867529644364	-0.38959184101222566	0.10608261983475813	-0.31589817132738235	0.0	1
Cryomyces_minteri	1.4026479956978826	0.8876389059171799	0.439364166382122	0.3782374875018352	1.1855134976541686	0.0	1
Cryptococcus_amylolentus	5.624352017098948	5.945363140447866	2.063553315451569	1.1314134462271481	0.8820484421545808	0.2873674529673693	1
Cryptococcus_depauperatus	2.1144993034568103	1.5861028878620562	1.1749946706111876	2.86612573306207	0.8249504124625154	1.001219493525659	1
Cryptococcus_floricola	2.0381180499538942	3.6837932238969544	1.6537450551107729	0.018751220569200866	0.9657578855704522	2.0056261525061347	1
Cryptococcus_gattii	-0.053715745226593226	10.0	-10.0	-0.8654932880890603	2.1780949362357496	0.5937113392125887	1
Cryptococcus_neoformans	8.612173004672185	1.176976999892028	-0.3512341500506936	0.8484431109385476	2.3678737848123688	0.9851012124495274	1
Cryptococcus_wingfieldii	1.5212165919998568	2.4268930161956646	1.0111827148158785	0.0321412786476547	0.4905080294031965	0.9075230035753965	1
Cryptomonas_paramecium	-0.4657168343074205	0.0	0.0	0.0	0.0	0.0	1
Cryptosporidium_andersoni	-0.1307986952205894	-0.5458904416608286	-0.06592582523328223	-0.08871016716079343	-0.7026330118374929	-0.16308965337465733	1
Cryptosporidium_meleagridis	-1.2309921695509685	-0.4901428283554701	0.8783986205820309	-0.15278329494556633	0.2948791767554537	-0.5482312062825644	1
Cryptosporidium_muris	-0.054360456648892636	-0.8608547107111669	-0.34742326541909224	-0.004602841855217625	-0.4189923368433755	-0.2283038539508511	1
Cryptosporidium_parvum	-1.8789055672262136	0.3397779730642291	0.5838969066550699	-0.1632999618158689	0.009730892554242587	-0.26547503066106076	1
Cryptosporidium_ubiquitum	-0.3707267717690011	0.04196277010150448	0.16777054113386247	0.06548777623642395	0.2743755319797507	0.005417595670272062	1
Cucumis_melo	10.0	10.0	10.0	0.739529609372014	2.547506449266199	4.116969786416402	1
Cucumis_sativus	10.0	10.0	10.0	3.4389946274113483	1.5048846992494551	2.789147579432708	1
Cutaneotrichosporon_oleaginosum	4.395773652218042	2.1729993377530237	2.4902634986335035	1.8017011264725742	1.6910328834488229	1.1696730601254837	1
Cyanidioschyzon_merolae	-0.723349492882317	0.3599290420880572	0.40597748597632854	-0.05230181079440586	0.1228907302360634	0.0	1
Cyanistes_caeruleus	7.497061713359025	2.3569918716208607	-0.30542764926493193	0.45152098797299106	0.057856329145662376	0.3658841368248335	1
Cyberlindnera_jadinii	0.16338330600296636	0.7697318589772824	2.152937428200346	1.137565257167744	0.2745406528291458	0.315646589894936	1
Cyclopterus_lumpus	10.0	8.542609731967135	4.787751420913998	-0.44463023003275187	0.2009908149593248	-0.08233929207016655	1
Cyclospora_cayetanensis	-0.1581971572860849	0.11416422267603366	5.403428108549218	-0.3557934924975948	0.0	0.38166704532873497	1
Cylindrobasidium_torrendii	-0.33272677590886846	0.9297875691065376	2.2833501314928375	-0.12430031048371491	0.3093353748875026	-0.12542040622289682	1
Cynara_cardunculus	-6.274861356565268	10.0	1.989140546816941	-1.6560001060134286	-1.621962534826185	-0.27071845473440886	1
Cynoglossus_semilaevis	4.095666932421421	2.8047605901019237	0.36240704000851487	-0.007595014595744076	0.2402280721771616	0.13595917230736584	1
Cyphellophora_europaea	-0.2427502118972954	1.026895693513446	2.2401947496447367	0.05203745853877748	0.06539367732952824	0.0	1
Cyprinodon_variegatus	10.0	10.0	7.319489939789015	0.05365936855196455	0.26234536832017985	0.8176809547390794	1
Cyprinus_carpio	-10.0	10.0	0.07886943849360387	0.343924614298813	-0.2672768318998546	-0.5032219661825192	1
Cystoisospora_suis	1.2385674740646704	-0.1063413367110653	0.5994293290457426	0.697727507314096	0.1847729603985401	0.7296083476297377	1
Cytospora_leucostoma	-2.0156847629969477	3.8414471453980568	3.1469755383193854	-4.210862569974547	0.0633676899653939	0.0	1
Dacryopinax_primogenitus	3.1952796822802414	1.14163444462712	4.251826294808429	1.1646246176056947	0.3718677820207843	0.057656985966168715	1
Dactylellina_haptotyla	1.9726190103877808	3.2949371936925274	0.2041098299370021	1.0896480881656596	-0.11745841779550746	0.11888361144998424	1
Daedalea_quercina	0.6574850116102399	1.6249281163994773	0.8043465579985437	0.20471878543452418	0.5802064253660858	0.0	1
Daldinia_sp	0.5355967224263494	0.5735095136324478	-0.07840018764622432	-1.2842736086059772	0.13188559803004932	0.27022300914597297	1
Dasypus_novemcinctus	-6.408282996432014	10.0	-4.177812168831365	-6.955578651144525	-1.8430697510661418	-1.3188501447679681	1
Daucus_carota	-10.0	10.0	-10.0	-10.0	-10.0	-9.169155355774313	1
Debaryomyces_hansenii	0.9019247391313867	0.29918566485890186	0.4297385312568141	1.3157435345770352	0.6333575917690326	0.0	1
Decorospora_gaudefroyi	1.82033823037121	0.5859781367903061	1.3638108646460074	0.29933337056552745	0.20186185058800496	0.0	1
Delphinapterus_leucas	10.0	10.0	4.054347352117463	-4.921728275552777	-1.8634921135941542	-0.4893025741400609	1
Dendrothele_bispora	-0.6306107236622117	3.2212715644593786	1.159642833876523	1.2234851905326383	0.40087335632306753	0.03179248038849821	1
Denticeps_clupeoides	10.0	10.0	0.8394368413728371	-0.17013330190200637	-2.794191397158588	-0.21454999373407932	1
Dentipellis_fragilis	0.7261570452696472	1.7011354201603273	0.801995581029629	-0.1457413982995182	-0.5352823388735459	0.1296513332043431	1
Dentipellis_sp	0.5579120282981889	1.2356634678428087	2.545709272994211	0.5328363054056102	0.6032353050922183	0.3449013464090521	1
Diaporthe_ampelina	-0.21174436933147045	1.8107817664535684	3.7345488485651153	0.07440649807432133	0.06053071472898922	0.0	1
Diaporthe_helianthi	-0.13673269661488285	0.37348644770700656	-1.1264624586493601	-4.5763300294969085	0.26511921437224156	0.0	1
Dicentrarchus_labrax	10.0	8.445688803627569	3.1979314067203286	-0.21501923310369228	-0.6582102351630224	-0.23028021004851396	1
Dichomitus_squalens	5.951406194422429	2.8741478820466395	1.6276419699981866	0.46105466713904	0.4876307793262414	1.165395398607679	1
Dictyostelium_discoideum	-0.30598648607282364	10.0	6.8263260459767805	10.0	-0.009654333035048257	-0.18109335700649085	1
Dictyostelium_purpureum	-1.0057396237614533	-0.19890172352935723	5.8034552381626305	4.091675541306047	0.7066392244751946	1.8225930977416311	1
Didymella_exigua	0.14701635194879786	0.644127713464989	0.5414812559868588	0.45349562548330696	-0.23272390210282548	0.0	1
Dioscorea_rotundata	5.650016627891814	10.0	3.4540055272280665	0.22672218801029068	-2.2503205947903946	0.28244199653886587	1
Diplocarpon_rosae	1.7385642790692764	1.3472217686966845	1.145076368638658	-0.08337831890466185	0.3293586637556092	0.26075537772934426	1
Diplodia_corticola	10.0	4.789144912461713	5.790372064704272	0.9121465567425698	0.317545415859372	0.9448959042957299	1
Diplodia_seriata	6.598555179537247	5.630586200668916	7.862412807321619	2.295853255732799	-0.10154001794270906	0.36342379621831045	1
Dipodomys_ordii	10.0	10.0	2.348247836083394	-2.9294340302071014	-0.5110537182762612	-10.0	1
Diutina_rugosa	4.43335634391223	6.143282180691479	2.9585567173057155	-0.15601795139997518	-0.18893309914920728	0.0	1
Dothidotthia_symphoricarpi	1.3910619166187195	0.538260292034108	0.19315371720848412	0.033656576918607226	0.0	0.0	1
Dothistroma_septosporum	1.8338026679938175	0.6496504583013771	0.6408202161993278	0.25179210438916805	0.0	0.09996104613022831	1
Drechmeria_coniospora	2.9262320032208464	1.2585426342076795	-2.0152456330624315	-5.092088297161524	-9.061060375032596	-4.747221455749191	1
Drechslerella_stenobrocha	-0.20400636374641865	0.9921141499429162	0.8844640263058366	-0.0026216562724658277	-0.254715153273883	0.0	1
Dromaius_novaehollandiae	10.0	9.110386254008166	2.153492525545344	-0.4519466790837625	0.1021759284654676	0.0	1
Drosophila_melanogaster	-10.0	3.912885763413164	-4.028211306764974	-2.6914718490189418	-3.616709680950946	-1.4222081095617873	1
Echeneis_naucrates	10.0	8.32233623005828	10.0	0.2029080811098611	0.2607783993247419	-0.23729110118568153	1
Ectocarpus_siliculosus	1.6508277386498569	1.8003708321194103	6.785579391551804	-1.1372261829869752	0.37473614354185164	-0.8821437563654947	1
Edhazardia_aedis	0.17247201816220686	-0.049223941234763556	-1.3000937379698125	1.8984927041358268	0.41750595616663294	-0.7694995429529919	1
Eimeria_acervulina	-0.6091448934112317	-3.0732836704511475	6.433981496847072	-1.3931237359511373	-1.0237957391868704	0.39830359056166986	1
Eimeria_brunetti	1.0603621243516417	-2.921815648382062	10.0	-2.6163759660404016	-0.41408909356823176	-0.4880168259871961	1
Eimeria_maxima	-1.3775009435076453	-0.5703189720135077	5.145354048040683	-1.426354645705621	-0.7115010507185128	-0.22354881178975508	1
Eimeria_mitis	0.16013716244362203	-0.6670592213506983	3.3966358193899837	-0.6316892229692378	-0.38760998531180274	-0.04372170262355261	1
Eimeria_praecox	0.3921840434299326	0.2171675250331009	6.344896751564559	-0.14168480433985317	-0.30985780160726983	0.17638616962569706	1
Elaphomyces_granulatus	1.1013549883000635	-0.3050423891661715	0.17088016981430101	-0.2745437664254096	0.06425076654456278	0.0	1
Electrophorus_electricus	4.962628863666991	3.535012013679879	0.3922276042549793	-0.5629803364639191	-0.0002099225844922059	-0.5294286805865996	1
Elsinoe_ampelina	1.754596330981814	-0.1354836019613781	-1.5879682471410694	0.0	0.0	0.0	1
Elsinoe_australis	0.06661983433315025	2.057254452744886	0.7727517523063003	-0.09421493634941851	0.31091901711399855	0.0	1
Emergomyces_pasteurianus	2.4255745463459752	0.883911249769549	0.5225535705567949	0.1123780785154982	0.26978667379248905	0.039716426011374345	1
Emiliania_huxleyi	10.0	-1.056686505303762	0.9370488434117891	-0.4049535047266805	-1.0760868120976765	-0.2768370534667812	1
Emmonsia_crescens	3.0168608163121315	4.043044034305958	-0.054158115537859354	0.12585874917712978	0.15565277737378128	-1.9553380109147565	1
Emmonsia_sp	1.4954680551619108	0.3632977878466496	-0.23867074675622887	-0.1961225796441326	0.45069754648225024	0.7171250296637096	1
Encephalitozoon_cuniculi	1.3114474021439664	0.22498407298411868	0.04494210425879078	-0.2968448005997169	0.0	0.0	1
Encephalitozoon_hellem	0.0856424961280154	0.0	0.0	0.0	0.0	0.0	1
Encephalitozoon_intestinalis	0.3742477103477161	0.0	0.0	0.0	0.0	0.0	1
Encephalitozoon_romaleae	0.7809569388175103	0.1659544817846777	0.0	0.0	0.0	0.0	1
Endocarpon_pusillum	-1.426950534159828	0.4486279129445469	-0.5226194391301363	-0.44893567987742705	0.0	0.0	1
Endogone_sp	0.33661112946669164	0.2724630577358428	-0.7892232152747328	-0.022476101209131016	-0.6559051960367267	0.0	1
Entamoeba_dispar	10.0	-0.5986641535015388	-0.1344561416610993	-0.2748281269243571	-0.10055957493944469	0.20612033125766538	1
Entamoeba_histolytica	10.0	-1.3331059765326279	-2.6004089801882166	-0.3094388097335237	0.16497041884672245	1.0362326644357847	1
Entamoeba_invadens	-0.8617545566855723	-0.16663667047682953	-10.0	-3.2561889745499575	-2.365720665150886	-0.8111810871332473	1
Entamoeba_nuttalli	4.5411168557270685	-0.4300364720478036	-0.20142912774866537	-0.12156990611772696	-0.6687279602034922	-0.20453520053436067	1
Enterocytozoon_bieneusi	0.5692491922111721	0.4543841686993201	0.23992050602121406	0.2497380569251823	0.46755894853404084	0.0	1
Enterocytozoon_hepatopenaei	0.32260116801664473	0.033326580429153846	0.1243871394194032	-0.011029113771373148	-0.11166348212153486	0.3852098853576069	1
Enterospora_canceri	0.6339708702622969	0.34052722163788074	-0.10150077239341522	0.3240633657972257	0.0	0.0	1
Epicoccum_nigrum	2.156256852166839	4.540136905940442	1.5695522364361594	0.7622284042109633	0.4121879163629656	0.0	1
Eptatretus_burgeri	10.0	8.65832199470395	10.0	3.0952979322197436	1.7766356171779183	3.180991627300427	1
Equus_asinus	10.0	10.0	2.431740942664378	-2.351414814914501	-0.04679573595930627	-0.23866922193238627	1
Equus_caballus	10.0	10.0	3.7830120164877408	-2.7248150321189395	-1.285200194589546	-0.3106545087372891	1
Eragrostis_tef	1.0342426162790481	10.0	10.0	-0.35664532385416736	0.1910381995120111	0.6514278735787208	1
Eremomyces_bilateralis	0.2875329020214895	-0.2098245219672607	0.5429967027010747	-0.024203031807216297	-0.42108761064814704	0.0	1
Eremothecium_cymbalariae	0.006465931419555863	0.056679796163770745	1.5497768741989144	-0.08805612385240162	0.30107092655231726	0.0	1
Eremothecium_gossypii	-1.4584928835198845	0.5755830209690345	0.008772278405858166	-0.04271646975990873	0.0	0.0	1
Erpetoichthys_calabaricus	8.760520005802327	10.0	-1.5870302626226225	0.672918682016252	-0.640916997333101	0.1269741635517961	1
Erysiphe_necator	3.023007621156526	0.1058383323447189	0.2625708833799075	0.5315486310908066	0.7436257579713639	0.0	1
Erysiphe_pulchra	0.31930296267781777	0.2473345326334733	0.7603841981728174	0.31347558519771096	0.21770977703743885	0.0	1
Escovopsis_weberi	3.768632496350515	3.705501551059254	3.4592986860523802	-1.8888806634051722	1.0112675304955843	-0.5301213600153769	1
Esox_lucius	9.201677667824061	3.370602193482669	0.9936582782566461	0.7179367909731811	0.3849447146074063	0.23140992866772336	1
Eucalyptus_grandis	10.0	9.301727520025189	10.0	-2.4824643114555904	-1.442779892416872	-0.14994756800527786	1
Eutrema_salsugineum	2.0776922673570173	10.0	10.0	3.5007041250593063	1.1807788770874825	0.8454170986943224	1
Eutypa_lata	1.7291303316769402	4.737834511351711	2.527418145307044	-3.7940438570565167	0.06304935245615352	-0.055983646081635446	1
Exidia_glandulosa	0.9079630002232648	3.0654876393714363	0.40716996918330955	0.48188632845784657	1.4542445303527256	0.10616964445936267	1
Exophiala_aquamarina	-0.4352617908910804	1.6003788095318308	0.35469300678147997	-0.016417217205597637	0.025218162427977267	0.0	1
Exophiala_dermatitidis	0.22109355943228526	0.8421696059314159	-1.3715895497145691	-0.0529202971940315	0.0	0.09841869786691441	1
Exophiala_mesophila	0.8366727185825062	1.542813088367051	1.1154291814414372	-0.6421879214063947	0.5773463245506429	0.0	1
Exophiala_oligosperma	3.8587908672024542	1.9134066837062866	0.47766025147750585	0.6461277894615913	0.20911545074549268	-0.4484270639495563	1
Exophiala_sideris	0.9016782786437532	0.5509213574081695	-0.1065396294947727	0.08993203814961895	0.0	0.0	1
Exophiala_spinifera	1.297140239517574	3.4571659692039196	1.9464828657965547	0.5487774753303469	0.4800088732518389	0.0	1
Exophiala_xenobiotica	0.3739791450618489	0.33732137607743173	0.651790333389444	0.1887968882627409	0.4120062079443558	0.0	1
Exserohilum_turcica	6.932302454594753	3.557984011547211	2.1273868345879996	0.8707112083041509	0.6391843335473504	0.3546618353277192	1
Falco_tinnunculus	10.0	10.0	-0.6659875316716851	0.3021418939841392	0.11479509900691327	0.2070126456573802	1
Felis_catus	10.0	-2.6642484278124954	8.939786649884718	-10.0	-2.434450799832069	-7.308347082720115	1
Fibroporia_radiculosa	2.32165130309835	2.433036220046818	1.7555401624324611	0.05503116867952873	-0.3002941081053648	0.0	1
Fibularhizoctonia_sp	-0.010512477597188763	2.1967693782695195	1.075507466063944	0.01356052821109821	-0.06808621952948975	0.7751105883884933	1
Ficedula_albicollis	10.0	0.7887936493969488	-1.0099695834009776	-0.20603236638270359	0.05018132877319281	-0.11119796214123102	1
Ficus_carica	-10.0	10.0	10.0	0.9262206272868102	-0.03726059555799299	0.23991582783938856	1
Fistulina_hepatica	1.1201530340547423	0.7141926296597754	0.723391415702768	-0.5943507667590885	0.9398933182696068	-0.11152047018707963	1
Fomitiporia_mediterranea	-0.16210774316654772	0.0	0.0	0.0	0.0	0.0	1
Fomitopsis_pinicola	4.399510476753128	2.112148346601998	1.80855799603422	2.6139904003524452	-0.19027392654636788	0.0	1
Fomitopsis_rosea	3.4331950774488424	2.273740065591547	2.4322919361278426	-0.815842537096521	-0.11721298318153267	0.0	1
Fonsecaea_erecta	-0.9100162746673836	2.403125528523705	2.23114118559049	1.4429026231132924	0.2112736953560243	0.26605346317572726	1
Fonsecaea_monophora	-0.10862479820801796	3.268847015846908	0.549305271380192	-0.7544372204212336	-0.08223616698845929	0.0	1
Fonsecaea_multimorphosa	2.0941228027091987	5.247950614617502	0.8444471570997925	-7.513517250939422	1.9195098575428713	0.12648321452561814	1
Fonsecaea_nubica	0.6430260991162693	2.7017711721852113	1.2818548430111198	-0.34502435541572024	1.0203924407722076	0.0	1
Fonsecaea_pedrosoi	0.996382620914233	2.4253547952386034	1.163700115084426	-0.04523692677019137	0.5080832294686246	0.0	1
Fragilariopsis_cylindrus	-10.0	-1.7159197836338875	9.03192462219995	1.2807879468139447	1.577683277349171	1.7029729667838494	1
Friedmanniomyces_endolithicus	5.068716392690638	2.2423022077083603	5.460696005539489	2.4216043388970614	-0.09240047339938146	-1.843619384545887	1
Friedmanniomyces_simplex	1.009302665777752	2.5026714278967757	4.8710113461625815	1.0117758964809889	-0.08620732385069553	-1.5225860078948052	1
Fukomys_damarensis	-8.00331754478811	-0.5860826983032057	0.9039109186782102	-2.486549766986668	-1.1290170422821941	-1.3916463249081426	1
Fundulus_heteroclitus	10.0	9.165013363882561	2.6254530069743027	0.9213146886911311	1.9330935572646126	0.3620898849289335	1
Fusarium_ambrosium	0.11876422961016303	3.946725748308247	7.433815016158243	-2.5063216803930137	0.9447283267414424	-0.11094079584632438	1
Fusarium_coffeatum	1.7535351360920723	7.297211179260193	6.244418979665746	-0.6342009326980228	1.9713092554932776	0.46684238958164154	1
Fusarium_culmorum	2.782892715897175	8.337659053643502	6.741211136757759	0.29826758956624916	0.2608838732363444	0.06376430902176837	1
Fusarium_euwallaceae	-0.5980354609378415	3.976615736114782	8.665091827060252	-0.643096538792289	0.675979711190565	0.0	1
Fusarium_flagelliforme	0.7749318354932907	4.095993035324081	6.500230641902365	-0.1394325913532526	0.029456111666584055	0.26287254765332185	1
Fusarium_floridanum	0.9761672492887624	3.423739754215774	7.135864106940937	-0.7143106949751822	1.1284894044270344	0.0589624142458005	1
Fusarium_fujikuroi	2.9249322003989744	10.0	10.0	-3.339588912343831	-1.60613909181399	0.4257232504894407	1
Fusarium_graminearum	4.10570415982125	10.0	9.197570930936374	1.5446432070078124	1.8540854952204697	-0.10615167124610721	1
Fusarium_kuroshium	1.0773776526420944	3.8767866108427653	6.204207261370414	-1.2234857427474035	2.2802440920509777	0.12147009634782956	1
Fusarium_langsethiae	0.8321005383037743	4.567467037313035	3.441480426277207	0.05969126271707755	0.8606530677999059	0.1023075725123956	1
Fusarium_longipes	1.9557990157611254	3.783885613355566	3.4100057668944994	0.4975570543414058	0.39207384243294996	0.4082508614775586	1
Fusarium_mangiferae	0.6703091432506001	3.3499587114488367	5.305040976987944	-1.6077239335935778	1.5192722857911922	0.0	1
Fusarium_nygamai	0.22791213869296661	5.900744507454978	4.656413964575635	-0.62781959855972	0.10431954304584393	0.0	1
Fusarium_odoratissimum	1.9230055975758031	3.2961500905572727	2.005235436378035	0.7026093033775677	0.7731587533248971	0.0	1
Fusarium_oxysporum	7.255354721774591	10.0	10.0	0.7587454570868163	-4.432212103033664	-0.6264341750274603	1
Fusarium_poae	-0.5541405433834039	2.7224136866240705	-2.9061842999114478	-2.1471222398474805	-3.309891796662239	0.0	1
Fusarium_proliferatum	3.1004350666978717	10.0	10.0	-3.9908070184755835	0.3663716981056626	1.1005900894081249	1
Fusarium_pseudograminearum	0.285810303709326	4.074323370708373	4.005170983171683	0.5464961310648109	0.9647117803508408	0.06392561029379643	1
Fusarium_solani	0.2524157880100425	2.77618478537799	3.4231880016090863	0.18657313195684963	0.5200280815891458	0.0	1
Fusarium_sp	0.06685638528198745	3.7065847491472295	6.233781694054109	-2.070120504414462	0.4703139446736982	0.3173427548958996	1
Fusarium_sporotrichioides	0.7134422705269726	4.192691856216006	5.481397989291238	0.22225778286701803	1.039718779968596	0.18033124802890002	1
Fusarium_venenatum	1.4099571647416969	2.737619555840927	4.268019709710354	0.18488029680359433	0.8185895689383723	-0.13152698970426785	1
Fusarium_verticillioides	6.629883795910499	10.0	10.0	-1.4324160472137712	0.15037044143604117	1.9513805998207507	1
Gadus_morhua	2.6757023731836513	2.795243651190473	3.243157984423099	-0.443763918489459	0.10322677539118781	0.17927976150826022	1
Galdieria_sulphuraria	-0.3763576787500339	-0.12091103637653344	0.07720087191507775	-0.04153790034990471	0.0	0.0	1
Galerina_marginata	-0.4237636685610065	0.9054267494689007	1.3935065054102782	0.9070951535721327	-0.012427621183024706	0.0	1
Gallus_gallus	10.0	10.0	-0.31117952011388	-0.4531660132758118	-0.16530442246863472	0.8556548961189864	1
Gambusia_affinis	6.319527925226516	8.297504859240952	0.7891903388524665	0.17660874359983894	0.29724916711653804	-0.03657649197009616	1
Ganoderma_sinense	7.50945488269937	5.028064562350382	3.5487099915527556	3.2183745341165646	1.8812296761329221	-0.16108067668444614	1
Gasterosteus_aculeatus	10.0	10.0	8.834947266756537	-2.9099385146765258	-1.568528269411127	0.10243189488058257	1
Gelatoporia_subvermispora	2.196985989205158	1.6483324596742204	1.056498781133189	0.25384445151507223	0.23109751309002513	0.0	1
Geospiza_fortis	2.4262725168973445	1.5535776609987524	-0.6764199562356047	0.16276223994979228	-0.45533546798863683	-0.03870759145492219	1
Giardia_intestinalis	6.888533731552414	-0.1588387750104504	-0.034181039712620855	0.302519057485129	0.0	0.0	1
Giardia_lamblia	5.658126114905736	0.24847070826392423	0.2875122705761593	0.7555170992133782	0.0	0.0	1
Gigaspora_margarita	10.0	2.713090947426913	2.4640085734922583	2.643161642627664	0.06795142521301853	0.34667015373504806	1
Gigaspora_rosea	10.0	2.876815166657552	4.5069538073691175	1.643021569097219	1.053537984636531	0.24733618456163742	1
Glarea_lozoyensis	0.09435583619499949	3.059693553035534	1.537614563099176	1.1089719743698703	0.4699474991738212	0.0	1
Globisporangium_ultimum	2.6706149247538016	7.780830826282273	6.900663890302325	-0.35095942665102126	-0.44843941091397704	0.0	1
Gloeophyllum_trabeum	-0.10477468140026536	1.177074065245883	0.9042779813856913	0.12099731123979292	0.5665285727344642	0.0	1
Glomus_cerebriforme	10.0	6.497172420935799	0.3509052562232291	2.689532164714118	0.025021080714077503	0.8539034715014173	1
Glonium_stellatum	-0.41836091145616716	0.34410108783853066	0.15881164823875796	-0.017435348576214926	0.0	0.0	1
Golovinomyces_cichoracearum	0.8146957926754823	0.19089545417475498	-0.014753322115159936	0.1757457218702937	0.06280146924262657	0.463144661809795	1
Golovinomyces_magnicellulatus	0.5340741973014032	0.26560332952841487	-0.06861905564962452	0.030977101206675114	-0.13018532785362014	0.0	1
Gonapodya_prolifera	0.316830394816218	0.5961129561742633	0.31459773319466106	0.29958262791035173	-0.17467385738663402	-0.13282128682975455	1
Gopherus_evgoodei	10.0	10.0	4.699012150827155	0.1031229558956908	-0.34826596862038733	-0.1741692169152396	1
Gorilla_gorilla	-10.0	10.0	3.6733788280728574	-3.6392396961266154	-2.1444615319593807	-6.825790730540354	1
Gossypium_raimondii	10.0	10.0	5.464941272048589	1.267933465196953	1.8870720218647417	0.8487688590189927	1
Gouania_willdenowi	2.2657165382405458	10.0	1.4112175309476613	-0.011474095808522267	0.5015804248199466	-0.5129218307900815	1
Gregarina_niphandrodes	10.0	0.5688942723058851	-0.023880709709432613	0.06382387953261708	0.0	0.0	1
Grifola_frondosa	-1.0944852417257904	0.6678405875727785	0.6561742963787699	-0.1083424810819766	-0.15040030199120638	0.0	1
Grosmannia_clavigera	-0.036619941053560784	2.5490013739681414	-0.005694733600354339	0.585375148995305	0.08817675659666509	0.0	1
Guillardia_theta	-3.3569209103398028	-1.4403838003761829	0.5811404792545495	-1.2199119241273866	-1.388636340045342	-0.38047052393188907	1
Gymnopilus_dilepis	1.8830011775943534	1.0028571603622751	2.5089780007871214	1.482192309653762	0.37474010639415317	0.0	1
Gymnopus_androsaceus	-0.4414339125289065	1.9826322228570727	1.3883084835337014	1.7390766247917178	0.027431251446102128	-0.2607178058880141	1
Gymnopus_luxurians	0.26530312099903064	0.8356142015243276	0.3379346807156727	0.7396888282921124	0.344244409587604	0.0	1
Hamiltosporidium_magnivora	10.0	1.5171732649834107	-0.01641934199868781	2.5049357829587415	1.0090259046084726	1.9407545717163988	1
Hamiltosporidium_tvaerminnensis	10.0	0.19915350708631832	0.4047448188425349	2.669379123101803	1.4009171315127056	0.958897714317683	1
Hammondia_hammondi	1.0874168331606868	0.6311788963993633	1.549042801348224	0.538752742401802	1.4768324992182922	-0.2341092508994247	1
Hanseniaspora_guilliermondii	-10.0	1.2554991818650645	4.1229598664585945	1.779083495864873	0.4424013719788884	-0.28484799890101836	1
Hanseniaspora_opuntiae	-10.0	1.2471279361267862	2.6531573695948296	0.8737943685139413	-0.11574969628101102	-0.9128979138768272	1
Hanseniaspora_osmophila	0.9568729369916282	2.792212094191259	2.813617671796979	0.9033960043841988	0.10423132537032109	0.9401840268902292	1
Hanseniaspora_uvarum	-10.0	5.583273972701555	10.0	5.855923706116526	2.0988854913949195	0.968005384467655	1
Hanseniaspora_valbyensis	-0.468009273495684	1.561832432894451	1.9831336676381348	1.4946366683027168	0.6784590519287189	-0.11733813871399708	1
Haplochromis_burtoni	10.0	6.628810929642095	2.368332486369559	1.1549275146661124	2.786972685008557	1.4601105685698614	1
Hebeloma_cylindrosporum	0.3213452283932071	0.26762292553466005	1.4375816339628449	0.9713474623148143	0.43819282592478076	0.0	1
Helicocarpus_griseus	2.231583735531623	1.3320435374420352	-1.8584017387948315	0.17519847129858557	-0.09954686297765665	-0.07990604665893941	1
Heliocybe_sulcata	-0.3977176951891901	0.6804451388065967	0.2750029215857746	-0.2524230083072337	0.1963650594600361	0.0	1
Helotiales_sp	-0.39524994461112195	1.168475914737029	-1.1362093415315868	-0.6372008023344667	0.8050605740659277	0.0	1
Hepatospora_eriocheir	9.531536665271927	-0.6759414851508672	0.002371138129195161	0.2248201804229697	0.4398247373986508	0.10422937030865898	1
Hericium_alpestre	1.8221215736966465	1.0638914157903268	2.0360597944001046	0.18941671067372337	0.05001586634104024	0.0	1
Hesseltinella_vesiculosa	10.0	2.4983069078816693	6.005872539265627	9.592464841021057	3.8176858046224607	4.087625515910688	1
Heterobasidion_irregulare	0.5253429859550282	1.5099026899037116	0.10655755621550712	-0.4837355411803044	-0.009842502971445004	0.5046060158251868	1
Heterocephalus_glaber	8.946954583179732	10.0	6.94550996375277	-4.4314432023332575	-2.974783234875806	-2.2624570977048033	1
Hippocampus_comes	4.008627761651192	5.162097698351602	0.8860289044146339	-0.9908323517927066	-0.5373103827667312	0.5026875678379666	1
Hirsutella_minnesotensis	-1.7907023509473772	-0.06541538939228655	-1.085483838350692	-0.13363983779640579	0.0	0.0	1
Histoplasma_capsulatum	5.880631078046013	0.8704767057239319	-0.42300597584354005	0.2322616167866837	0.06759481969143787	0.5969980382292639	1
Homo_sapiens	-10.0	10.0	-10.0	-10.0	-3.152000633871815	-8.758648970633944	1
Hondaea_fermentalgiana	-10.0	2.586966044508361	2.1525486944355134	2.9110890534619998	0.07772651006796154	-0.8617328804453964	1
Hortaea_thailandica	4.4192075170348515	1.4252828463015155	0.3773615757310462	-0.27036247831011145	-0.5846303996231027	0.0	1
Hortaea_werneckii	7.140354333436243	10.0	6.040065607489265	6.241568209543522	2.1974089223050437	1.9140896275356913	1
Hucho_hucho	10.0	10.0	1.3512668391254568	1.9549622938283964	0.48624150580875325	0.11934009987616649	1
Hyaloscypha_bicolor	-6.635992821388608	-5.925038927838781	-10.0	-9.891405891069585	-5.029808415312999	-2.188798589470474	1
Hyaloscypha_variabilis	-1.0183184380083172	0.1595763079774759	-2.7236907940572284	-0.17505412948810403	0.5191013311257169	0.0	1
Hydnomerulius_pinastri	1.0411388308663132	0.47035040266537714	0.8758976008523472	0.2868145186539703	0.0	0.0	1
Hypholoma_sublateritium	0.3513790431844068	0.8180740218818516	0.5249623995750401	-0.6395835245456899	0.37165314359009805	-0.10137440651825284	1
Hyphopichia_burtonii	4.742225645611908	1.5045691479024486	1.5087078285138114	0.4135055008475372	0.26827769192480894	-0.0032278249669290457	1
Hypoxylon_sp	-1.9574313161954155	-0.26382625583890895	-5.351075957344485	-3.3550373075411954	-1.5816520455008898	-0.47233682897230556	1
Hypsizygus_marmoreus	1.7510369430948858	0.883084301220888	2.2352869146823666	0.8055678964051155	0.34817027504299786	0.0	1
Ichthyophthirius_multifiliis	10.0	1.5992965910775625	-0.6845502914848893	0.9397293701027349	1.7235194491871455	1.8977179559721546	1
Ictalurus_punctatus	3.3147701975763684	10.0	1.6646683826075455	1.415761744745106	0.11626718610427818	-0.05063491716961638	1
Ictidomys_tridecemlineatus	-10.0	4.317526052655969	1.4329848948616428	-10.0	-3.71596466469776	-1.9600527570070767	1
Ipomoea_triloba	8.650611180747553	10.0	3.2168811684020557	1.3477301718132988	-0.011767897459731303	0.5988245032455662	1
Jaapia_argillacea	-0.4885867659131633	0.5914698666971075	0.9690710394098437	0.10375746783912587	0.28816665996244806	0.0	1
Jaculus_jaculus	10.0	7.164181424856654	7.45919640598951	-10.0	-2.9111156090055155	-1.24828943092456	1
Jaminaea_rosea	0.35843242333190156	-0.26073635413870416	0.12015668194804714	-0.03484025384202188	0.09388890294564146	-0.12668666267730436	1
Jimgerdemannia_flammicorona	1.1717835073660317	0.7518493326727893	-1.383846637684839	-0.5235084250686719	-0.5310210896734474	0.0099584465673787	1
Juglans_regia	-10.0	10.0	-10.0	-7.186305113254195	-4.721642445529166	-1.935506447218397	1
Junco_hyemalis	10.0	10.0	-0.3478996508257606	-1.4304420200639296	-0.8002073987569638	-0.17359422414011572	1
Kalanchoe_fedtschenkoi	-1.16062910641527	9.570943850073455	3.8521682261999453	3.1162274079197236	-0.30323692996854545	0.707340240705519	1
Kalmanozyma_brasiliensis	-9.371432266961403	-0.37841575840381625	-0.4008320611378064	-0.2179710158053818	0.11887081407451809	0.5454879893560832	1
Kazachstania_africana	-3.330946321534419	0.6387831616438385	1.4055124466518965	0.011627615824347626	0.02779638943092951	-0.25535747104336876	1
Kazachstania_naganishii	-10.0	1.237330100714107	0.06320625429619087	0.48264499941462025	-0.5120226409319036	-0.11460836564386276	1
Kipferlia_bialata	-0.0873210952045741	-0.8744301032177707	0.0	0.0	0.0	0.0	1
Kluyveromyces_lactis	-8.278407727798083	-2.88583799129882	0.26360784785995833	0.035363964313200914	-0.18345292977850924	0.0	1
Kluyveromyces_marxianus	-10.0	-7.088684202130418	0.3989579229712486	-1.4684393631713197	-0.18008896903588661	0.019766223504557007	1
Kockovaella_imperatae	-0.13688821634754092	-0.1930334639149959	0.1572843751807464	-0.2561339876923155	-0.14322008036367176	0.0	1
Komagataella_pastoris	2.854044995932584	1.3265331959577116	0.2534429214747911	0.6138652954284818	0.16185333098184942	0.4815120253995457	1
Komagataella_phaffii	4.064244215382637	1.613924576819715	-0.021019235197086344	0.318883233071693	0.2084433536908486	-0.017059061139609644	1
Kryptolebias_marmoratus	10.0	10.0	1.2521430977913044	-0.3205292040216275	0.1537339968607394	-0.04184455635888021	1
Kuraishia_capsulata	0.6132925468237045	0.6641377965081805	0.8579178697489508	0.16337237856727985	0.22410490643094516	0.0	1
Kwoniella_bestiolae	0.37285019574453543	1.5285038613529054	0.20621768029219764	0.3103007931219921	0.2189438222999708	0.30203633370681854	1
Kwoniella_dejecticola	-0.9616017464723554	0.6215905052022509	0.3064494294238059	-0.2906298736272888	0.0	0.0	1
Kwoniella_heveanensis	-0.2770373041652363	-0.39801183756683134	0.504401102714447	-0.5360035650629983	0.6224630712429251	0.132761815175915	1
Kwoniella_mangroviensis	-5.551324839145089	1.4412212842206955	2.1970348756142184	0.44545492394647335	0.1799884095526291	0.023524193171078678	1
Kwoniella_pini	0.27682197116489515	1.4673362660045208	-0.09871672474270698	0.6582891528658764	-0.022246444160079964	0.0	1
Kwoniella_shandongensis	-0.28860678523011474	1.09566740822943	0.7623916869775721	0.3695380351924584	0.6330378877182031	-0.4752184056372899	1
Labrus_bergylta	10.0	8.171867317631513	2.9538897790698293	-0.6239312122543269	-0.37511132716918083	0.06978766847576658	1
Laccaria_amethystina	-1.441388154628713	0.3251388652106427	2.29800660088919	-0.008620489007809984	0.2500816836325	0.0	1
Laccaria_bicolor	-1.4164639398419745	0.9552334949480503	2.870771890494297	0.44320226221648557	0.4381248928712356	-0.20564643571594388	1
Lachancea_dasiensis	-1.3500922269525955	0.08300665911728072	0.6177150328887736	0.17962073623681793	0.7210627180985432	0.0	1
Lachancea_fermentati	1.0271780881498926	0.6409939784401689	-0.1564308579811934	0.03940381557300543	0.0	0.0	1
Lachancea_lanzarotensis	0.18865229619128523	0.9076227414227934	0.9532776049472385	0.42219125315938255	1.4225464333166107	0.0	1
Lachancea_meyersii	-4.113083807234363	0.6274339097641527	-0.0916714264470437	0.20863599328173607	1.0483730151172583	0.0	1
Lachancea_mirantina	-0.6395236819062694	0.22526547396270688	-0.3457105077416444	0.09204265330267125	1.0367957629091689	0.0	1
Lachancea_quebecensis	-0.2944647706235889	0.22160455010151026	0.054112958838740566	0.06926750114065146	0.5081636435000842	0.0	1
Lachancea_sp	-4.092281969450708	1.156890803414876	0.3795256611564813	-0.2386682533158976	1.5503298958290623	0.0	1
Lachancea_thermotolerans	-0.03851133652313127	0.22360510666826516	0.6300499141706906	0.1336703378873849	0.0	0.0	1
Lachnellula_arida	-0.1909959368379333	0.9523692391549644	-0.10064871660631254	0.17696289481573654	-0.32731549440560265	0.0	1
Lachnellula_cervina	-0.22309602102615123	1.8633667546346513	0.31814790805185217	0.3656564173361397	-1.2329762988012494	0.11932860539201794	1
Lachnellula_hyalina	1.064004137531873	1.1960713647967949	0.7938934562450882	-0.3323610403401151	-0.8632072541146837	0.0	1
Lachnellula_occidentalis	1.194421185679203	2.355397693723883	-0.5862920116318525	0.4556014042110561	0.09245412020867334	0.0	1
Lachnellula_subtilissima	1.1988128571646257	2.2981155912265763	0.7812110458889379	-0.921057728231706	-0.30878994031761137	-0.2619507120849608	1
Lachnellula_suecica	1.373035392791969	1.6944168313603185	2.1545564064891587	0.41727721102111065	0.12988455161369547	0.11956735369656761	1
Lachnellula_willkommii	0.6431608362450991	1.3250736190724184	0.5028473332997798	-0.4132896738113488	-0.5638686616393289	0.0	1
Laetiporus_sulphureus	-0.10707941401396265	1.210596309035409	0.6138182617235092	-0.12465126700994111	1.3855686621214793	0.0	1
Larimichthys_crocea	10.0	8.837691565531435	4.157351482705525	1.8347364001740114	1.1552045871968002	1.7091452136179974	1
Lasallia_pustulata	0.3352267842106034	0.21288906999838098	1.1049525097785957	0.7021305457288936	-0.9897436179542388	0.0	1
Lasiodiplodia_theobromae	3.19962954320557	4.485121264538293	7.789012389184368	1.3925271830682722	0.3631400583179263	0.0	1
Lates_calcarifer	7.317607203556236	2.504045111050569	2.32355078520732	0.05826137465484832	0.15454199644369548	0.10559413982916145	1
Laticauda_laticaudata	10.0	2.14201282762388	1.680865764115942	0.19804104916728885	0.14812861812147993	0.10332207478740632	1
Latimeria_chalumnae	10.0	8.173789406557175	2.828923702233664	6.81011494479354	2.3368843721205965	0.5379981503060719	1
Leersia_perrieri	-10.0	10.0	10.0	-3.2226963489512634	-1.5112652108895253	-0.6378914677213834	1
Leishmania_donovani	-0.7541111607147859	-1.2225372322903518	-0.21244850551141628	-0.35558247749117783	0.40712650168114867	0.04056266816933816	1
Leishmania_major	-0.4451161159982481	-1.9733774586504862	-0.3429996602611068	-0.4192033786287168	-0.5800271536881006	-0.14002083498521167	1
Leishmania_panamensis	-0.15468737378193906	-0.5518120867620467	0.42945540706602897	-0.21171423129019873	0.05037514487170585	0.15456907588585755	1
Lentinula_edodes	0.317607996894593	0.7950466353735824	0.6150089096622487	-0.7230339518733976	0.5200879672581133	0.1074669378871325	1
Lentinus_tigrinus	6.454443653648305	3.8331344734449613	3.536718686312173	0.9158368195639139	1.0188386018993307	-0.6955413885889439	1
Lentithecium_fluviatile	0.9603526073295978	0.44209870987694044	-2.9033463162988027	-0.44182106508533764	0.0	0.0	1
Lepidopterella_palustris	0.25709406461250195	0.2183889157338014	0.5225278241230846	-0.8838843655784433	-0.19989876758442743	0.0	1
Lepidothrix_coronata	10.0	10.0	7.629676135536408	-0.17677855226120162	-0.17360920467388832	0.41243557180974744	1
Lepisosteus_oculatus	10.0	8.312852732251372	1.1863967444960932	0.5481431304960446	-0.07892252962681713	-0.2782931744969467	1
Leptobrachium_leishanense	3.177015624538768	0.843693269600193	4.814819412293621	2.265997618032158	-0.20195294244977915	-1.803702694474503	1
Leptomonas_pyrrhocoris	6.050758488723444	10.0	3.504292274505808	1.7452495200309806	0.24238591548501	-0.10434410983651438	1
Leptomonas_seymouri	-0.2922173286761618	0.7038435367013351	0.25673164088187367	0.13291425028779716	-0.48568020013136687	0.35893649173182807	1
Leptosphaeria_maculans	1.2027249529873394	0.4733833533190588	-3.5248839236991887	-0.3899398880090817	0.0	0.0	1
Leucoagaricus_sp	0.0	0.0	0.0	0.0	0.0	0.0	1
Leucosporidium_creatinivorum	0.04324792956438228	4.18738875225559	0.048309930961570546	1.8024663172599251	-0.16277642835974035	0.446579842076645	1
Lichtheimia_corymbifera	10.0	10.0	-3.832775667494598	10.0	8.74588476853348	9.27828767342277	1
Lichtheimia_ramosa	10.0	10.0	-2.1616335782817573	10.0	6.187205158570136	5.927180157860149	1
Lineolata_rhizophorae	-0.1934546151720762	0.14800089031053087	1.4398055805422403	0.11250705892240774	0.09934141997490036	-0.1224833917949742	1
Lipomyces_starkeyi	-0.18002954680939326	0.012018732872784946	0.5977219430537356	-0.18947356010135752	0.1262661650875586	-0.856593080177846	1
Lobosporangium_transversale	10.0	1.3742223866242118	1.7031999812889476	1.5705094656575478	0.385678755789385	0.36849797001282564	1
Lodderomyces_elongisporus	-0.7328301919288578	-5.753399580270188	1.7581902213588918	0.18672608949768552	0.17950571748447128	0.2929609491828718	1
Lomentospora_prolificans	5.604464413189498	3.0616278606628096	0.9959405797063315	-2.740869147968134	0.22102477093915732	0.36957810486028114	1
Lonchura_striata	10.0	10.0	-0.5162765480408528	-0.7715148150065513	-0.16317222896756986	-0.1414670266080886	1
Lophiostoma_macrostomum	0.20777132079460303	0.4624339812628907	0.5618535884272277	-0.09726772320563233	0.5852935397110368	0.0	1
Lophiotrema_nucula	-0.5666608451944709	0.14823435508832133	-0.14182318112370976	-0.38324604312488936	0.0	0.0	1
Lophium_mytilinum	0.6234885700763709	0.8207627572373033	-0.3395886985181214	-0.29538679001010226	0.0	0.0	1
Loxodonta_africana	10.0	7.478102351685685	-4.012718176922773	0.7496650548885588	-3.2993364515321915	1.0519400460567223	1
Lynx_canadensis	-3.170314943353212	3.5289901299268145	3.516377221467426	-10.0	-4.93101071713675	-7.629133496963245	1
Macaca_mulatta	-10.0	10.0	-3.6252152225354966	-5.238382636530795	-2.730682188959974	-6.789069142376223	1
Macaca_nemestrina	10.0	10.0	-2.17296038947994	-4.09124949425163	-3.7704463431067103	-2.8250352428914063	1
Macrophomina_phaseolina	2.4384903838325425	0.02001762289356579	0.3756574520249354	0.12177593095091294	-0.5669800789693137	0.0	1
Madurella_mycetomatis	2.3359991607701756	2.9640063121466262	2.024480640790566	0.24976610277585018	-0.9302553227844846	-3.1218885504208442	1
Magnaporthe_oryzae	4.116720272561715	0.7988740214087255	0.17069698231367228	-0.7048034655791776	0.4432757129946534	-0.09156231254586028	1
Magnaporthe_poae	0.4327559678428748	0.4731710518089188	0.4367643314252711	0.14831251883111787	-0.24741079227531926	-0.48635405657872344	1
Malassezia_pachydermatis	-0.08036571756199935	0.06104549540603732	0.056228502203599796	0.09626471784753038	0.0	0.0	1
Malassezia_restricta	0.10134432490086417	0.307495107814444	0.0038504015472212508	0.0	0.0	0.0	1
Malassezia_sympodialis	0.6867069902567303	0.2550656794318462	0.19950425342175976	0.026173618312234106	-0.005401780559497207	0.0	1
Malassezia_vespertilionis	1.0594134168210672	-0.11688007210658297	0.20437332249880566	-0.07897710845997612	-0.13158100614951243	0.0	1
Malurus_cyaneus	10.0	7.173923105140547	0.7320016518148992	0.07121766153856761	0.26429633298241617	0.0	1
Manacus_vitellinus	10.0	7.17305531747869	1.1852943887804055	0.037211826997326856	0.5503181890990771	0.05751380298578991	1
Mandrillus_leucophaeus	2.327363338449384	6.975813395103696	5.849085524527915	-0.9346262997094863	0.07445699499831905	-3.6835939330347873	1
Manihot_esculenta	-10.0	10.0	-10.0	-10.0	-10.0	-10.0	1
Marchantia_polymorpha	-10.0	-2.7596907847713297	-5.411832424339004	-5.868186248950228	-7.20588717644335	-1.3743196133110351	1
Marmota_marmota	-10.0	4.308269476795062	1.8981674261939012	-9.716207287093619	-3.3611696513163163	-1.1521724567238214	1
Marssonina_brunnea	-0.5712969942017287	1.4317712313056934	0.7569211008865621	-0.45795782370355836	-0.1749238863078728	0.0	1
Massarina_eburnea	0.22918149474314128	0.8950439676037529	-0.24015785787087798	0.059792731347016286	0.0	0.4695541981485595	1
Mastacembelus_armatus	8.566895056281666	5.566728631036751	0.7613687502056635	-0.12126484934709675	0.08467289282406876	-1.2478532957192625	1
Maylandia_zebra	8.637262839933978	9.793966412226933	5.367363604316717	0.4457636403847254	0.6503489179660299	0.2502022816317327	1
Meira_miltonrushii	0.2993931234770357	0.16528950459886377	0.5927232320153065	0.21398247342900323	-0.0008982304407114163	-0.2712593788376721	1
Melanomma_pulvis	-0.21007004281713682	0.610750536138737	1.7503063616367207	0.7645006916920192	0.2147612341708636	0.0	1
Meleagris_gallopavo	2.3540959787212214	0.931685720959047	0.3158333557638756	1.3798525945876534	0.63599922465733	0.09421665094872489	1
Melopsittacus_undulatus	10.0	3.584495109198385	2.6278406905153466	-0.25838063400915906	-0.4797739578695297	-0.4525766300364234	1
Meriones_unguiculatus	-5.2351439191367355	6.631038481864806	0.1960428939648858	-8.299210934188354	-3.581722107904333	-7.434378347983305	1
Mesocricetus_auratus	10.0	10.0	5.895599219949641	-8.240355773520045	-2.8313409859416674	-7.5493064903623655	1
Metarhizium_acridum	2.5322757333463852	1.6040135166132723	-0.36274741262896315	-0.2306827422509086	0.7314635574831913	0.0	1
Metarhizium_album	1.1765884848964079	0.7126251673751133	0.8938265174111014	-0.434886174145329	-0.21146255075214682	-0.3713419316672721	1
Metarhizium_anisopliae	10.0	5.503899829281519	3.5453972562729583	-0.17066058459617234	-0.4111750037125854	0.3245319967802952	1
Metarhizium_brunneum	6.961877310128354	2.4216389319455	-1.2487959543299771	-0.8607823677775268	0.6126250919599242	0.0	1
Metarhizium_guizhouense	2.7732459942770173	1.7585414205754601	-2.2303867288064274	-1.0973122688854284	-0.09526704407844247	0.0	1
Metarhizium_majus	4.218662660655454	1.1238436781068746	-0.7177439016109816	-1.2314498513178582	0.19350790179266708	0.12407318797563865	1
Metarhizium_rileyi	4.318464825839322	1.92187131612548	2.445780736072261	-5.002608393363863	0.16137209328588278	0.46499182795894844	1
Metarhizium_robertsii	3.319336860865091	1.3743501072109072	0.6248594264132693	-0.9458856420122781	0.38253347851380803	0.4468270619568244	1
Metschnikowia_aff	2.5246071978097895	1.531414975986092	-0.03259613100947171	-0.047328503265806565	0.01984251901550536	-0.10179256980071649	1
Metschnikowia_bicuspidata	5.560357999458779	1.9746121233815712	0.1317775490538261	-0.009913572011419361	0.18531747120688968	0.0	1
Metschnikowia_sp	7.675848862485144	1.654556053850367	0.5987583465610369	0.018127132344298674	1.0536271040311107	0.7037082012031588	1
Meyerozyma_guilliermondii	-0.2533734314115724	0.44236711998811584	-0.3010203074351865	-0.1647749997049345	0.0	0.0	1
Meyerozyma_sp	0.22998565188061978	0.5517898629927529	-0.009573155833537211	0.061911426548721026	0.0	0.0	1
Microbotryum_intermedium	-2.6084150315688275	1.4650507192077065	0.8950596903317044	0.4904829502947547	0.4614576715857208	0.0	1
Microbotryum_saponariae	-3.278974284224046	1.0661445733899972	4.724452263990759	1.1405835487143445	0.4282223766697234	1.2529214343068988	1
Microbotryum_silenes	-3.968145461469091	0.18712433642769577	1.3472231809465833	-0.4793994479912582	-3.945289995578139	-0.17129207153868445	1
Microbotryum_violaceum	1.2752159925597895	2.745743370191102	0.26303916433895164	0.31887065398927544	0.0	0.0	1
Microcebus_murinus	10.0	10.0	6.828286262250952	-5.508821282405122	-2.923096136419311	-0.5946790786985033	1
Microdochium_bolleyi	3.6842922659905866	1.9831290771631658	1.9550774624227485	0.19046248056627588	-0.09861360026623088	0.0	1
Microsporum_canis	-2.9114054733377714	1.6389510601695454	-0.8057829731218721	-0.23659239562961085	-0.037931831621517	-0.23507877130804475	1
Microthyrium_microscopicum	-0.24583918178751285	0.01736041279307521	-3.6609442244312107	-1.0474956597078238	0.0	0.0	1
Microtus_ochrogaster	9.923210547559133	6.972114729546924	6.395787770043271	-10.0	-6.5264095624538	-10.0	1
Mixia_osmundae	-0.36538213646597717	0.39059140191627223	0.18568937394810425	-0.23584072565016842	0.13646730171615162	0.0	1
Moelleriella_libera	0.6662514497185971	1.948757564529521	2.1768511623696796	1.0211024898962997	1.2531964453187145	0.6429095842489504	1
Moesziomyces_antarcticus	-10.0	0.733946798060988	7.8223435066240965	0.07453560813544627	0.004673537076317989	0.5865226168444936	1
Moesziomyces_aphidis	-9.030651202313285	1.0387489790547897	-1.0612678632904295	-0.25543500466087843	-0.4155015804035629	0.0	1
Mola_mola	-1.5209371005981063	6.11823808317511	3.59359850855012	-0.7074984869642731	-0.49366419260394956	-0.06737070929187294	1
Monascus_purpureus	2.5073603949484387	1.3603256006108158	-2.350262039157211	1.5652978385420875	0.6857924283965331	0.619499936905307	1
Monilinia_fructicola	-1.344562605361488	-3.5507542552758253	-5.588719314840535	-3.078806847509203	-2.2763850559542202	0.0	1
Monilinia_fructigena	-0.12259476771200396	-2.3137018991923313	-2.0632016184427964	-3.9599627204663896	-0.05481959175449099	0.0	1
Monilinia_laxa	0.793020238046172	-1.2009220406181638	-1.6904876412963057	-0.9041644262826963	-1.129486238142923	-0.7172947981566495	1
Moniliophthora_roreri	4.359966933394039	4.320799956544755	8.839677699429428	3.1594234088302726	0.20724194163268772	-0.9696463640448716	1
Monodelphis_domestica	10.0	5.919264091360888	0.6132101647682655	0.0021569561437102536	-0.2742343910666817	-0.9487432556909935	1
Monodon_monoceros	-0.6914786720165367	10.0	2.335575648897959	-10.0	-1.859838477837922	-1.8128578922108347	1
Monopterus_albus	3.6771366320980015	3.589636417371428	2.0501998410504085	0.39608254801871884	0.4335065559606706	0.5183366514677854	1
Monosiga_brevicollis	1.0280657960764532	-1.771541793579112	0.27211676969958104	-0.13092716278908467	0.04190737970492856	-0.5670456299699659	1
Monosporascus_cannonballus	-10.0	-2.243249729062217	-10.0	-10.0	-8.396704392177098	0.0	1
Monosporascus_ibericus	-4.816877876485664	1.094815264292961	-2.6905746606033762	-0.9106514927682602	-0.10247721960019524	0.0	1
Monosporascus_sp	-10.0	2.3941500564908136	-10.0	-10.0	-9.918822130159837	-7.836840356113989	1
Morchella_conica	7.437599079891101	1.7542400044174333	4.790178373012274	-1.4520853627972823	-0.10478598413805595	-0.5366642468859962	1
Mortierella_elongata	4.952557923170004	2.7711683031677645	7.974634871572733	3.003048652082237	4.423838052435538	0.7219813714359038	1
Mortierella_verticillata	1.9003243573095545	1.2681921724252991	0.7538568395300537	0.09329957693019812	0.0	0.0	1
Mucor_ambiguus	10.0	10.0	10.0	10.0	10.0	9.477980864560456	1
Mucor_circinelloides	10.0	10.0	10.0	10.0	10.0	10.0	1
Mucor_lusitanicus	10.0	10.0	8.756576922961374	10.0	0.0	5.540745944864882	1
Mus_caroli	10.0	10.0	5.700691438238228	-10.0	-6.965028575752591	-10.0	1
Mus_musculus	0.0	-10.0	10.0	-10.0	-10.0	-10.0	1
Mus_pahari	7.827764276839659	10.0	6.057639399659827	-10.0	-6.400408122350935	-10.0	1
Mus_spicilegus	10.0	1.5995847117625503	8.18084295073968	-3.5652872637648136	-2.0034265620416485	-7.816606790234499	1
Mus_spretus	10.0	10.0	-5.777874207905554	-10.0	-6.106134655455439	-10.0	1
Musa_acuminata	-10.0	10.0	-5.442153343828767	-4.0867384299124225	-5.900476278306965	-2.6670973915235243	1
Mustela_putorius	1.0402520890983862	-3.0241406810625318	2.275712396009605	-10.0	-1.514692213237777	-2.3985508279019734	1
Myotis_lucifugus	-3.5752486459646935	-5.482369721066055	5.197326075959688	-3.543005246768623	-0.3684254443450545	-1.6624861590394069	1
Myripristis_murdjan	2.092938398404349	3.7592013325456977	3.1732423233680596	-0.4315303646858298	-0.04490590528793925	-0.023694132722033134	1
Mytilinidion_resinicola	0.930814552883378	0.8334613696977117	-0.3362382481408414	0.450232370408629	0.0	0.0	1
Nadsonia_fulvescens	0.9197475733458613	1.848125403046512	0.294112592904131	-0.6103889656555342	0.08105018591038028	-0.11763100263356376	1
Naegleria_gruberi	10.0	2.5103093027339662	9.870682471709381	0.9919428151730819	0.9101381110667214	0.9058372845256982	1
Naematelia_encephala	0.2069252441398251	0.2614433886921124	0.016870561099236996	-0.01902492628352215	0.42726911709016585	0.0	1
Naja_naja	10.0	10.0	9.309327516100794	-0.27566905489180116	-0.4908038542267708	1.6439826858532147	1
Nannizzia_gypsea	-2.4949015197265227	1.4951131553127277	-0.5338891312962012	-0.08589921510542146	-0.5862118170445806	-0.04693555316897604	1
Nannochloropsis_gaditana	-0.24509573226475434	0.21725620393253903	0.23656132545530983	-0.3931896063087626	0.10292942812728356	0.036522108235796026	1
Naumovozyma_castellii	-5.389178995683351	1.3133937742868713	1.6099226939853886	0.4671979380391689	0.20059749903904447	-0.3120248414081564	1
Naumovozyma_dairenensis	-1.5606799217323546	0.5770456242002645	1.2827984623317787	0.3827682730145199	0.06320682339636248	0.1315258543100836	1
Nematocida_displodere	0.7661312682187147	0.047921377477603895	0.04621818280130191	0.0	0.0	0.0	1
Nematocida_parisii	10.0	-0.3178290240734018	-0.2976493745437893	1.747523659732086	1.7964077483935517	2.794912234077216	1
Nematocida_sp	10.0	-0.19744310634873452	-0.4389711227184667	2.212061947568208	4.5790286809560286	1.540405653960928	1
Neocallimastix_californiae	10.0	10.0	2.092394705579727	1.653894681159091	0.42191787268464404	2.745214732454995	1
Neofusicoccum_parvum	2.2567709092100348	1.8913786847787892	1.721844465683971	1.0038767655840235	-0.7799354293614377	-0.015833750739181973	1
Neogobius_melanostomus	2.9765106905175855	7.097869602395443	2.929530014296175	1.45588824037252	1.196835335309279	0.06419473245845624	1
Neohortaea_acidophila	0.40633015530383076	0.6030742782539872	1.2251912222292556	0.4046365041985726	-0.00048579146341898305	0.0	1
Neolamprologus_brichardi	8.613445279417066	9.055003293431936	7.187823635821288	-0.3104276389727512	0.024978009669655122	0.7888644634261154	1
Neolecta_irregularis	0.4763511069153138	0.03035217029550802	0.0818177762365408	-0.14069867590864113	0.0	0.0	1
Neolentinus_lepideus	-0.5098658088409656	0.40219971095795726	1.2669544130378345	0.35724755696860994	0.0	0.0	1
Neonectria_ditissima	0.5902638583733991	2.446663604540545	-1.343674187245212	-0.2331537717355091	0.0	0.0	1
Neovison_vison	-7.590363976816636	1.7728244810264204	0.4739891519293658	-10.0	-2.2444439106135805	-6.834849512875939	1
Neurospora_crassa	5.9017478845304465	1.2374588722290651	-1.65199420629103	-0.7000830831276028	0.0	0.0	1
Neurospora_tetrasperma	2.3661132766730666	5.652534781929778	0.6495755866795533	-0.6198811623589825	-0.23854299204863894	-0.11340812305206405	1
Nicotiana_attenuata	10.0	10.0	3.810734057881843	4.329085669144466	4.100971207596392	9.375041217505794	1
Nomascus_leucogenys	-10.0	10.0	5.718842762953486	-3.6656020605966884	-1.2881033969333382	-5.5375165448396855	1
Nosema_apis	0.7892775925094336	-0.11215645127419009	-0.2853222132607782	-0.6135785228543685	0.48673707966411833	-0.0028605592028420057	1
Nosema_bombycis	10.0	0.06532153051457557	-0.2882888086972158	1.1625949155266568	0.17895201249471715	0.273284908941057	1
Nosema_ceranae	10.0	1.382699985640177	0.06751133807951168	0.9063422568844697	0.300118642779123	0.21655118481588229	1
Notechis_scutatus	10.0	7.148481750879451	0.2371097014897444	-1.301251503962811	0.1904297265732158	-0.2129664686021029	1
Nothobranchius_furzeri	0.45293938405089496	4.24213333582486	1.345270974310414	0.2302612692073519	0.37173617651011615	-0.7226520171673129	1
Nothophytophthora_sp	0.21838873482541477	1.6552845148539919	2.745229061640289	1.7334005413490703	1.5239073689785332	-0.38992991691801204	1
Nothoprocta_perdicaria	10.0	8.721636098268696	3.87677371471891	0.4189060606317516	0.8961856630735864	0.0	1
Numida_meleagris	10.0	4.615627454746628	6.484851814950832	0.21614665759066173	0.23416833337133433	0.0	1
Nymphaea_colorata	-10.0	10.0	2.5069821383789224	0.6811088820452169	0.15327773944112194	0.35015054844116417	1
Obba_rivulosa	0.8696427188807688	1.1703234890889713	0.11694305392362897	0.13850499294070187	0.7207771225581721	0.0	1
Octodon_degus	-6.2479037013610785	10.0	6.7710877316100175	-8.38063484966566	-1.0537125098312503	-0.529097912269862	1
Ogataea_parapolymorpha	3.533844910885014	0.18022500199714767	0.04796918178313662	2.0163512121591416	0.25533208717910716	0.0	1
Ogataea_polymorpha	2.518089995991984	0.10420385810372436	0.17666816220696815	0.3318601005508274	0.0	0.0	1
Oidiodendron_maius	-0.03680620031966292	0.7512663496911332	0.040564315420766855	0.5883301043300985	0.0	0.0	1
Oidium_neolycopersici	1.064053809289596	0.24257861110635312	0.2581425767283561	-0.09140973748333757	0.0	0.0	1
Olea_europaea	-7.47253567070266	10.0	-0.5496103517028962	-8.11886113378025	-4.0336870190508	-0.47038710308113263	1
Oncorhynchus_kisutch	10.0	9.9475025029974	2.8201712490012465	1.4720395298244815	-1.1702263541070945	0.09490748187972012	1
Oncorhynchus_tshawytscha	7.466097728033722	10.0	1.3204534121521825	1.9141155998718034	0.7628104441006175	0.01809972767798086	1
Ophiobolus_disseminans	0.6104801360113208	0.6026109838764612	0.48768564366816936	0.6062551519713456	-0.03953619632818485	0.0	1
Ophiocordyceps_australis	1.373895937135433	0.8990445812155918	-5.728513829522891	-4.278262112826279	-0.027404000817181667	0.45559267843119433	1
Ophiocordyceps_camponoti	8.87515665495713	5.005015453839372	0.2608502386111323	-4.335568318069149	0.8548651605362244	0.7272931742856666	1
Ophiocordyceps_polyrhachis	10.0	3.6784445560620114	1.6638904412916553	-1.9896032415116103	0.0	0.0	1
Ophiocordyceps_sinensis	-0.6908182293227161	0.4190609482699323	2.7000392573701824	-3.099749239498529	0.0	0.0	1
Ophiocordyceps_unilateralis	2.1637484946963137	1.8145669801814333	1.2581097425996723	-2.9608523523790002	0.7834887365300651	-0.10901175153476811	1
Ophiostoma_piceae	1.7809737323543173	8.303171648595413	0.7174336330417287	-0.8165530463091554	0.17095823104975785	-0.16763305153531985	1
Ordospora_colligata	4.057252795544134	0.47091585247754497	-0.21015311844813467	0.0076943228294274095	-0.2431515984063465	0.0	1
Oreochromis_aureus	10.0	10.0	1.4922007596943758	-0.13846813981057288	-0.032569353588454544	0.675482604044206	1
Oreochromis_niloticus	5.541146104383298	4.732097070901511	1.6500597457546664	-0.014709360300321965	0.7719616461800483	-0.32627335660468687	1
Ornithorhynchus_anatinus	0.26527433352418817	10.0	10.0	-2.620726258231398	-3.449186303418632	3.904635325991235	1
Oryctolagus_cuniculus	1.8543973546080217	-5.851160069960503	3.761236222634869	-10.0	-1.2860668919170877	-0.7828296062484206	1
Oryza_barthii	-10.0	10.0	10.0	-4.525556446278445	-4.699801452795078	-1.2733486328094215	1
Oryza_brachyantha	-10.0	10.0	10.0	-10.0	-10.0	-7.965423430627051	1
Oryza_glaberrima	-10.0	10.0	10.0	-8.948273155684097	-5.631961551685545	-0.62372035634471	1
Oryza_glumipatula	7.074000937266625	10.0	10.0	-2.9974919969708522	-1.5592548737466745	-1.1646500280983634	1
Oryza_indica	10.0	10.0	10.0	-10.0	-8.87954398769125	-1.6041081093833125	1
Oryza_longistaminata	-10.0	10.0	10.0	-7.590131734018691	-3.050769851842071	-1.6679439515145222	1
Oryza_meridionalis	10.0	10.0	10.0	0.9097911015272295	0.5805081921476232	0.5115341367785313	1
Oryza_nivara	-10.0	10.0	10.0	-3.350100881815905	-2.5523668982290126	-0.06778171703260087	1
Oryza_punctata	-10.0	10.0	10.0	-6.24932544431324	-4.434833300358863	-0.9844808277490615	1
Oryza_rufipogon	-10.0	10.0	10.0	-4.089786436276721	-3.2649803724191675	0.18259580462240108	1
Oryza_sativa	10.0	10.0	10.0	-1.4331721713663927	-2.5638932604374935	0.7533340372893903	1
Oryzias_javanicus	10.0	10.0	1.0715734355161999	4.161316377245362	0.866609110258946	0.2503383727797171	1
Oryzias_latipes	10.0	10.0	4.972263232789787	2.589245987145194	1.2991560716919401	0.9552402079552601	1
Oryzias_melastigma	10.0	10.0	1.6283774503971085	1.8355912423936622	0.5152882380274327	0.3526082294587692	1
Oryzias_sinensis	10.0	4.664156006941505	2.007423603913877	1.1752079789409735	1.3774800442389081	0.21523685519620803	1
Ostreococcus_lucimarinus	0.29704734399910576	-0.6602259402463184	0.5355160290746807	0.14242518974184853	-0.45565431409649415	-0.22226915870939487	1
Otolemur_garnettii	-3.248569376634073	10.0	-2.9500678937599987	-4.317764982782808	-0.8879770873364082	-0.7195706586090354	1
Otus_sunia	10.0	5.607241525037657	2.7362713680221042	0.5488783427039482	0.2061331793571685	0.2867719147089597	1
Ovis_aries	10.0	10.0	10.0	-4.093912679071989	-10.0	-10.0	1
Pachysolen_tannophilus	0.09902976743549641	3.0910572789876585	2.4306430043713045	0.6208537604812486	0.39806829517681735	0.52824452779442	1
Pan_paniscus	-8.959861615519173	9.090592572677437	-2.2572776656282403	-3.8158132066786083	-2.1490726371120714	-6.017675766968874	1
Pan_troglodytes	10.0	10.0	10.0	-3.9539578025427224	-3.6629823729211375	-5.976245591472914	1
Panaeolus_cyanescens	2.5057861188419133	2.5280789847717	0.46408476487908024	1.5587215163052777	-0.8283708932869326	0.4232398290419683	1
Panicum_hallii	10.0	10.0	6.435848584087925	-1.0360903384963442	0.8094685573159247	0.23295786831765997	1
Panthera_leo	-0.41037472663580843	-1.5845007706481198	5.175395958655774	-10.0	-1.3173739531118946	-6.251587473087013	1
Panthera_pardus	-10.0	6.727310464023034	6.849127551471048	-10.0	-2.5174234353508766	-4.312588586559907	1
Panthera_tigris	-10.0	-9.314093792573956	1.5607107815832868	-10.0	-1.9326778222461118	-5.668828789244948	1
Papaver_somniferum	10.0	10.0	10.0	10.0	9.010780971003223	5.132392077042025	1
Papio_anubis	-1.8322886436788153	10.0	-1.6859807813767043	-2.931532844633534	-1.9095193679004536	-6.380890626410676	1
Paracoccidioides_brasiliensis	-2.110918218472919	0.32819648037336857	-3.719638842002146	-2.0065597897958285	-1.0891884286414302	0.011830685242951333	1
Paracoccidioides_sp	-1.1013213949071599	-0.07594995794568951	-1.2028449068775968	-0.9318056654100583	-0.27146090089628444	-0.016490537926628773	1
Parambassis_ranga	9.61720920062001	5.4317944704463335	6.697953498279819	-0.2734462925119236	-0.14775010166804692	-0.03209656352831709	1
Paramicrosporidium_saccamoebae	0.41550292391873217	0.054056459782906664	-0.026424401502840103	-0.0042012482477604	0.0	0.0	1
Paramormyrops_kingsleyae	10.0	4.581126011779861	2.16576720433066	0.741302553230688	0.8211869138945355	0.10830273551983643	1
Paraphaeosphaeria_sporulosa	0.4040907910381848	0.9922354797501977	0.13941868897176266	0.21520899086929893	0.8441628957046537	0.0	1
Parasitella_parasitica	10.0	10.0	10.0	10.0	10.0	10.0	1
Parus_major	10.0	9.5428863458685	-0.9659038316091072	-0.7394494950429141	0.03416084023000535	0.07714326345417406	1
Pavo_cristatus	10.0	4.088062162172949	1.755027236579472	0.2875057362098321	0.029470890174278203	0.26989362639859826	1
Paxillus_involutus	0.09433705816690521	0.4916503724667609	2.0041208851892414	0.4850041265837672	0.0	0.27745136196273895	1
Paxillus_rubicundulus	-0.248336251996698	-0.49831948135980675	-0.16705251074436742	-0.5951963444573899	-0.19436000400572673	-3.441530155318849	1
Pelodiscus_sinensis	10.0	3.4745022596540953	2.4091008112326366	1.659582676561782	1.095630398402988	0.33225878305516277	1
Peltaster_fructicola	0.05553254266634506	1.5371398801530263	0.13126538514952024	0.07913139675772347	0.40295439186119747	0.0	1
Pelusios_castaneus	10.0	10.0	5.355727592569821	-1.5087004857571589	-0.22025302484098017	-0.029878037517141298	1
Penicilliopsis_zonata	5.859394399076594	3.0091517006921444	-0.025885998137452515	0.17447903291325703	0.45038305910361914	0.006357872339338211	1
Penicillium_antarcticum	3.0785031041707462	1.1479328007617835	2.2746549718612528	1.6301017391030115	0.46675202195254056	0.0	1
Penicillium_arizonense	2.3680291292923026	2.3261964516420743	2.2601000033609018	0.7949007110555181	0.2906728097036277	0.0	1
Penicillium_brasilianum	5.177304377587119	3.97131952105599	2.2099728237863796	0.3147722739366014	0.4245197063828036	-0.36573175188269375	1
Penicillium_camemberti	1.7819522874691502	-0.6835142856770716	0.8119175783739481	0.6947564291869713	-0.33888303579785206	0.49148894872337373	1
Penicillium_chrysogenum	5.611795056047197	1.8135657705100217	0.12536427843498063	-0.18879696661872622	0.8090859931824125	0.02518673374364293	1
Penicillium_coprophilum	1.096360426287918	1.0426599700406116	1.289766289390192	0.3316404373534878	0.02470832640708052	0.407403506756959	1
Penicillium_decumbens	0.4713181267825457	0.8729835228087671	0.5091070474172995	-0.0022913850025925533	0.4603835892605581	0.0	1
Penicillium_digitatum	1.3326521268937888	0.7730869025514995	1.4041128156013098	0.47988982854528645	0.07371702761702618	0.20008375729807465	1
Penicillium_expansum	0.45830775573733956	3.1068399455617772	1.0534557594115015	-0.6219632843171743	0.6894353317892709	-0.07070299752800886	1
Penicillium_flavigenum	1.125384217537548	0.075138533728037	0.4838450105768001	0.020464055227348916	0.7092073138247245	-0.03341837739413658	1
Penicillium_freii	0.4621508687058784	1.3378174099125537	0.4374816032877498	0.28007532915879757	0.01251505391544446	0.036742379556037486	1
Penicillium_griseofulvum	0.47029385888797876	0.7740294520186854	-0.4865128473819973	0.8280456328188043	0.5414622465714717	-0.3193922102613417	1
Penicillium_italicum	0.36114960918069633	1.5086803552276538	0.27530210507744934	0.37008149023256887	0.11228004770660392	0.17472439156682984	1
Penicillium_nalgiovense	1.4846933371495712	0.5173782206419998	0.1523063945283428	0.34894178909665347	0.12118497053097628	-0.039423533861860836	1
Penicillium_nordicum	1.1881300700331905	-0.002639315171775	0.5812390509538171	0.1417272165889901	-0.12261283204806274	-0.18403990004969029	1
Penicillium_oxalicum	0.6981559607007409	3.0897240451772867	1.763968906655449	1.6535308032304092	0.17935737615504163	-0.29598571468445734	1
Penicillium_polonicum	2.3609050702165195	0.3524654545431297	0.4883828270922377	0.14427322775452797	0.12882672319470034	0.5007298218826499	1
Penicillium_roqueforti	1.3450577356881128	-0.039788533626772864	-0.28083621521233615	0.6167575621085692	0.7414064582777866	0.0	1
Penicillium_solitum	1.4725866465239086	2.8560118283907237	0.8472216456706531	1.9635797213607795	0.59447759901279	0.11948708122413555	1
Penicillium_sp	2.0306191242992178	4.443107755743283	2.4668548158141665	1.6843233264602	0.7645708761387867	0.002968993031919165	1
Penicillium_steckii	3.2052184416401412	0.33570560762846974	-1.2659654301913497	-0.4433553167865669	-0.04495525320937136	0.10150614133406984	1
Penicillium_subrubescens	0.354249122565811	3.7783307500741476	1.3736941911999425	0.584676387403968	0.6595410386612506	0.0	1
Penicillium_vulpinum	2.474756875414737	-0.17619266218531318	0.17015003190763622	-0.3343396025359047	-0.5370006720498615	-0.17572656454438787	1
Peniophora_sp	-0.5221643730636828	2.2798534998489837	3.3493254698590866	0.637841358485819	1.2425289052344828	0.0	1
Periconia_macrospinosa	0.13927650960723703	0.5421727172834225	1.5913787152989716	-0.2379663227056692	0.07623756365544525	-0.07509060271386493	1
Perkinsela_sp	0.7052841234929659	-0.033135851765637686	-0.41681250148500304	0.33674154625679537	0.0	0.0	1
Perkinsus_marinus	1.9357726580579704	0.4645917625486954	0.6065068938818118	-0.020284916176655416	0.7367655110211521	0.0	1
Peromyscus_maniculatus	-10.0	-0.9438339262893098	2.1100735345248465	-10.0	-3.286301169753745	-10.0	1
Peronospora_effusa	5.078003982676872	1.2536797790546315	1.0296794464115158	0.7715434520487792	-0.04719626083277996	0.6712864175034146	1
Pestalotiopsis_fici	-0.46222932731233657	2.9126487898085545	2.058426882478166	0.6569478904661764	-0.5321972133421007	-0.7101162927674994	1
Petromyzon_marinus	8.671669517269146	8.166946824342563	3.333188810373739	-0.9647515499508735	-0.7697703909452225	0.0	1
Pezoloma_ericae	-1.0747569809988526	-2.9007014130388766	-10.0	-4.624323000814644	-2.033233785021771	0.0	1
Phaeoacremonium_minimum	-0.22246594582218002	1.1207491629627584	1.0656958901211757	-0.8264968052678637	0.09699317714532395	0.0	1
Phaeodactylum_tricornutum	-0.3941266879097771	1.0165130111304352	1.016536529245577	-0.689903172973427	-0.1754303282267064	-0.18864299816385732	1
Phaeomoniella_chlamydospora	-0.37666762171791307	0.4018588273368496	0.0942006657850059	0.7115983343013378	0.0	0.0	1
Phaeosphaeria_nodorum	2.677814366439518	1.3635873918421948	3.4282665268897516	0.30999692951395247	0.3313231827865457	0.0	1
Phaffia_rhodozyma	-0.10899110381733237	5.114377724733953	1.4982761583211774	1.1384649845727426	0.7372686610078082	0.24309669868731787	1
Phanerochaete_carnosa	1.7631651919401414	0.5806945757398801	-0.2945685805816836	-0.028484293803594633	0.0	0.0	1
Phanerochaete_chrysosporium	2.2447579367474275	2.5627453749109037	0.4372413453345711	0.7028768757355905	0.0015765084527581315	0.0	1
Phascolarctos_cinereus	10.0	6.2944557839658595	-0.7467595511014415	-0.8758039662795049	-0.5434186792169359	-1.4597420436167343	1
Phaseolus_vulgaris	-3.1378768427573323	10.0	5.3158956345211426	0.5456068869797263	0.0006510265331989192	0.026980621431397494	1
Phasianus_colchicus	10.0	7.157221236260806	0.5964890953330381	0.2875422747646515	-0.2224952327124671	1.074979654109371	1
Phellinidium_pouzarii	1.5647474937972397	0.8523685727102958	-0.507975014740758	0.18064083296117817	-0.5913906404989951	-0.19847421368703008	1
Phialemoniopsis_curvata	0.47739491215477575	4.638327802488368	2.0715942927033986	-1.4154538377360788	0.7607611449089487	0.13015662656056537	1
Phialocephala_scopiformis	0.5064454949955908	1.6536805294848231	0.5031171696646964	0.5351451639295857	0.522208732648893	-0.2766103607772823	1
Phialocephala_subalpina	-5.034050997929397	1.004193409182174	-4.7569843878435085	-6.167918856213258	-3.164429050696303	0.0	1
Phialophora_americana	1.1918434767425898	0.8018347143662771	0.39528695369086514	0.4204805337030096	0.0	0.0	1
Phialophora_attinorum	-1.020395029522083	1.800478414848479	1.2147955366592997	0.16170572594631435	-0.32509142032840266	0.0	1
Phlebia_centrifuga	3.718623680521334	3.902412663628337	0.723887288401956	0.3156126394965071	-0.2939609833619505	0.11374375799081904	1
Phlebiopsis_gigantea	1.7604871269472453	2.4209888513597195	1.0758294203721108	0.3388780889873051	0.35708030864254997	0.0	1
Phocoena_sinus	-10.0	10.0	4.841339854662544	-10.0	-4.237847619826336	-1.7942724150090985	1
Physcomitrium_patens	10.0	-10.0	-10.0	-10.0	-10.0	-8.3402926981664	1
Physeter_catodon	9.148631106749384	10.0	5.221925205391618	-10.0	-2.3493432050323975	-1.0564387734906742	1
Phytomonas_sp	10.0	2.084149909426254	2.3785751437310187	1.6832308569508942	0.5977029382207043	0.32824193791488876	1
Phytophthora_cactorum	-0.5879721067473374	0.6629111022036088	0.490176639516026	-0.5772534383591125	-0.35750550707057355	-1.5631841256956627	1
Phytophthora_infestans	4.4551231754607805	0.765533017406418	-0.07426559202291881	0.3199387670532832	0.48498885639266776	-0.3198380834129119	1
Phytophthora_kernoviae	8.758205720970889	3.1123267051568706	0.4652957497229912	0.7170242139572164	0.2662246991747822	-1.4529222883491253	1
Phytophthora_lateralis	0.22597006535968672	0.2788955847357909	0.3055034264490354	-0.2331221965247349	0.0	-0.8612093052174981	1
Phytophthora_megakarya	-0.6330948522930671	0.12735797921084593	-0.18263666274763898	0.05749354833879893	-0.32161273061044593	-1.999824294773909	1
Phytophthora_nicotianae	-2.774253031521562	0.43834144232901423	0.6203374917351512	-0.5932478202115964	-0.06377224870635094	0.5577584344902698	1
Phytophthora_palmivora	0.5548762964996848	0.455721787115024	-0.04303242186272247	-1.1835812634563199	-0.058618237845883256	0.12041651209158147	1
Phytophthora_parasitica	2.0054665776106977	0.33044439062154485	-1.3218272217291842	-0.01320764968261571	-0.7951122073088305	0.11358926844808828	1
Phytophthora_ramorum	1.070531184987089	1.2013882494780082	0.7055919725331746	-0.10068679741973602	-0.13284522962266004	0.0	1
Phytophthora_sojae	2.4735717313645944	0.6529531568486683	2.7005888554922337	0.9235958734706586	-0.1585613557246269	-0.594060600850175	1
Pichia_kudriavzevii	-10.0	-1.626700858800873	2.541611896751271	0.4566713273773094	-0.9874246913436041	-0.6252634384754702	1
Piliocolobus_tephrosceles	-10.0	10.0	-3.043576802902281	-2.766906745217778	-2.3165108504599985	-6.157157142070904	1
Piloderma_croceum	0.6383757570830392	-0.0459144259601102	1.1500329785625147	-0.3050074244009207	0.3915440345623468	0.0	1
Piromyces_finnis	10.0	4.019185678062507	0.23195016148476025	1.9253911837646864	0.805096676916753	1.3579674399031625	1
Pisolithus_microcarpus	0.33152641410838235	0.836527197727008	0.1109384054148604	0.38689163418725014	-0.16021899971463846	0.11114025326703185	1
Pisolithus_tinctorius	2.8247282166890644	0.4706342901784696	0.8443139955633495	0.5701065325189153	-0.2642170029416064	0.0	1
Pistacia_vera	-10.0	10.0	10.0	-4.170177784029529	-4.2865344823850045	-0.504936683888573	1
Planoprotostelium_fungivorum	0.9706048639214216	0.4407127474770513	0.25841864023905675	0.5501008560255197	1.2590663584836188	0.0	1
Plasmodiophora_brassicae	0.058220201173098146	2.179758079666629	1.5235085060042024	0.965327739764931	0.4687158297954111	0.1552855481103708	1
Plasmodium_berghei	-0.2372397800004846	2.7617330595399285	-0.2586516333291311	-0.1327893043062945	-0.1454349511578338	-0.7695328947665306	1
Plasmodium_chabaudi	-2.857556810956678	1.425235171886351	-1.1630772616890224	-1.0145795200138237	-0.5406323864168329	-0.6209568370173725	1
Plasmodium_coatneyi	-8.312440387126141	1.7905251775331765	0.15881900933644266	-0.28332955410525257	-0.7046137382085293	-0.3481703731572133	1
Plasmodium_cynomolgi	6.585672842991864	0.954785083779087	0.8563708718819214	-0.25625561476426584	-0.38022944546756526	-0.7899494966844269	1
Plasmodium_fragile	10.0	3.435916199081309	0.5097366915631164	-0.668187326434288	-0.42007286613536315	0.22710432442828912	1
Plasmodium_gaboni	0.7244863083395316	1.6221341881747993	-1.034979099424944	2.1767806001438106	0.26814909441398516	0.40468474741132215	1
Plasmodium_gallinaceum	7.815649814691863	4.076222123997354	1.3319275425454487	0.8379612435114941	0.3176707735162781	0.4310953509680046	1
Plasmodium_gonderi	-0.2822384582587696	3.8091286097896613	0.5650143113211183	-0.23997504801148684	-0.7064214274733236	-0.519105872339821	1
Plasmodium_inui	-8.614319725087784	0.7142989195901399	0.740780705848057	-1.0308659388787669	-0.27573743293460046	-0.1061938461347288	1
Plasmodium_knowlesi	-10.0	3.3774446050040523	0.5288837516739484	-1.3294123828450741	-1.2025238842318984	-0.6165689896389381	1
Plasmodium_malariae	-0.9086986586910717	1.1469884500141452	-0.3278456005421488	-0.1296641705965137	-0.47863187127170664	-0.6351899638492355	1
Plasmodium_ovale	-10.0	3.7916685318855836	-1.9373393812589246	-0.43677480884939074	-1.2967706867770208	-0.48942076378362215	1
Plasmodium_reichenowi	2.325721985743119	2.2622899867105954	-0.9700902247758577	3.853334951642646	0.9180581370453695	0.28200173518577903	1
Plasmodium_relictum	3.1097968432100624	-0.04123373635543968	0.2769066916232703	0.6137546980536873	0.0	0.0	1
Plasmodium_sp	-0.12945473486567938	-0.18369806851949988	-1.472242581714219	0.2519716243225572	4.668857558120015	0.0	1
Plasmodium_vinckei	-1.3509858465475433	1.5787233446262612	-1.5991957934289809	-0.21041723741425813	-0.46556642954311217	-0.6275452657523103	1
Plasmodium_vivax	10.0	2.93156241857498	0.877770973064778	0.25754041862285265	0.22914940456553778	0.23694594950223985	1
Plasmodium_yoelii	1.0268606240876035	6.501809231071192	-0.5626623690022836	0.8415505526680663	-0.0759894620314947	-2.7286447195161263	1
Plasmopara_halstedii	6.191440522940063	0.7142131295852818	0.08528659302810766	0.2720278213811537	0.0	0.0	1
Plenodomus_tracheiphilus	0.8693539010375746	0.9895833194963588	1.2715211269371578	0.08854971954659885	0.329568674965774	0.0	1
Pleomassaria_siparia	1.1401444419036295	0.716885058831292	0.6197706998800421	-1.997518089908117	-0.40888224395327094	-0.31798337426774786	1
Pleurotus_ostreatus	2.327263329792204	1.2374680275709342	3.228558222751696	0.8784055339735208	-0.046037405599866216	0.0	1
Plicaturopsis_crispa	0.3204860422618842	0.3309480742404902	0.3379020221281772	0.0	0.0	0.0	1
Pluteus_cervinus	0.8832390858143424	1.1701310291663976	1.836774234997982	0.961999155693428	0.04568704766920745	0.0	1
Pneumocystis_carinii	-0.19005664772367917	-0.25233927998026884	-0.20940816885391378	0.09162480718488121	-0.7933998695019809	0.13114666966814734	1
Pneumocystis_jirovecii	0.6427858944253849	-3.1717356046579415	-0.038651484537717065	-0.25382965517145883	-0.1902089514769918	-0.10626170749297952	1
Pneumocystis_murina	-0.06326666831093927	-0.19026962627064917	-0.8444831522136133	-0.49977734792750583	-0.23062580628929605	0.08304969694855098	1
Pochonia_chlamydosporia	1.0411989676821058	3.1909921601000466	5.071928818232348	0.3867595471226075	-7.437901405552023	0.9807807938723944	1
Podarcis_muralis	10.0	10.0	10.0	1.5534332847832708	0.1373599889258658	-1.1403116210522095	1
Podospora_anserina	2.2812171961124044	2.4283942350940686	5.269282635296333	0.5255789777263601	0.24449881274811217	-0.7420120003287038	1
Poecilia_formosa	6.0687000372276945	8.088976672654224	2.2768088317496176	1.1769268200404965	0.20568243231627928	-0.3504596175362484	1
Poecilia_latipinna	5.084045076784447	7.984229556662081	2.049819374524498	0.5387887129443479	1.5109064273533679	-0.06631932998399301	1
Poecilia_mexicana	9.804908518291828	9.676367654510202	2.172844270092208	0.6397462680466087	0.27128855994465934	0.06851593894675174	1
Polyporus_arcularius	1.5733576145708514	2.9156067990104644	1.029474431115008	-0.0800815624190292	1.5944606291969545	-0.22302249655879297	1
Polyporus_brumalis	2.046893426697575	1.4007608437550725	1.0205928799918023	0.7746284129199021	0.44769982731025904	0.283427532081576	1
Polytolypa_hystricis	4.308482328773057	2.075313499019758	-1.1544482612910565	1.9886276557989742	0.8060754400008711	0.07363806525573698	1
Pongo_abelii	-10.0	10.0	6.504874502424013	-7.780990096464763	-4.122167121450481	-10.0	1
Populus_trichocarpa	10.0	10.0	-7.783971287393413	-5.722151359268035	-8.951495195678623	-4.36638553909587	1
Postia_placenta	3.562198429731236	9.100531889506058	1.4890592077195788	0.617042341480579	1.5205827540993733	0.0	1
Powellomyces_hirtus	4.79774099161159	3.5850757746768553	0.5387715763989166	0.15764389659678218	-0.013444235540569394	0.5016945448674384	1
Propithecus_coquereli	10.0	10.0	8.261285415146643	-3.3872326336022645	-0.7555116181331273	-0.6997422395297757	1
Protomyces_lactucaedebilis	1.9248715460168675	0.14929874548978334	0.45766210726271844	0.28103779801374834	0.07277131372120771	0.0	1
Prunus_dulcis	0.622410649188694	10.0	1.4022524994167611	1.3057732216223743	0.9356594481624665	1.3163054506224658	1
Prunus_persica	3.120116157236674	10.0	1.6957819281243944	1.9814500985687251	1.3844442597867814	0.3597477839685295	1
Psathyrella_aberdarensis	3.3734928159496467	3.197671301956408	6.187418772860231	1.0124730055336144	1.104985855773102	0.48542193160472946	1
Pseudocercospora_eumusae	0.6690172092418455	1.1055846642537754	-0.6037632859619387	0.2194536252378315	0.0	0.0	1
Pseudocercospora_fijiensis	0.0006839373173730401	-0.27998545551045717	-0.5743179704044002	-0.40002447728658036	0.0	0.0	1
Pseudocercospora_musae	0.30613536489463816	-0.077140282095785	-1.5761020196603444	-0.0746814417608483	0.0	0.0	1
Pseudocohnilembus_persalinus	10.0	-0.9770187763624069	1.1704863331381283	6.58374031938306	10.0	10.0	1
Pseudogymnoascus_destructans	2.7356954999805767	1.1224100474686753	0.04833586874201843	0.13840448098357563	0.0	0.0	1
Pseudogymnoascus_sp	2.272138180346834	10.0	10.0	0.5476710275908216	-1.5216794131810278	0.28855738940754516	1
Pseudogymnoascus_verrucosus	4.465745171618561	0.39403042094322294	1.3854120795793587	0.5721840036086645	0.529022116013524	0.0	1
Pseudoloma_neurophilia	3.852858685494587	-0.164276041819798	0.20339361825823402	-0.10079602927189557	0.5046017642064177	0.16254924828170417	1
Pseudomassariella_vexata	0.768684893688692	1.8336241417971106	0.24901866923492952	-0.17585727194756665	0.0	0.0	1
Pseudomicrostroma_glucosiphilum	0.18218022141332893	-0.03496598142986292	0.2414151307406478	-0.06591772656195133	0.2031419763505057	0.27550707295626803	1
Pseudonaja_textilis	10.0	10.0	8.762822663326805	-2.1747731440412674	-0.3971094267928079	-0.13039537207462124	1
Pseudonitzschia_multistriata	-3.8023320273682244	-0.31227081226092257	-8.902932762416377	-2.1028540751727527	-0.8304180868134493	-1.535945537373241	1
Pseudovirgaria_hyperparasitica	0.7680210409906965	7.602992067690106e-05	-0.42532436802909185	-0.5093106693475784	0.0	0.0	1
Pseudozyma_hubeiensis	-7.565086915837866	0.05375240654558955	1.4780436028482338	-0.12608992343438682	0.0	0.0	1
Psilocybe_cyanescens	1.8986732537454873	2.6411757187997122	1.050683241675087	1.1733497422458765	0.4116038526428138	0.2647180701915444	1
Pteropus_vampyrus	-0.5908743725109638	3.1833940809529953	-0.08667233460725783	-2.132260633541326	-0.8445569301881372	0.0	1
Pterula_gracilis	0.7190599589440956	1.0991010964917591	1.6809993946436566	0.20127377322058293	0.48262489733672065	0.0	1
Puccinia_coronata	-0.15866548399369762	0.810151079596759	4.596131654071143	3.4765235150628464	0.20992191691735052	-0.2223859823347135	1
Puccinia_graminis	-10.0	0.44485259932055027	2.746916156550976	-0.5326381174271019	-4.099519297348986	-0.8051605375238017	1
Puccinia_sorghi	5.7475434393379725	1.4136630103803884	3.938945089639631	0.46532128517144106	0.8449971220758578	0.7817507547334572	1
Puccinia_striiformis	5.165200779567578	0.28014315074138774	2.7340755427900105	0.7983950345213339	-0.6451493576630521	0.1740315044259818	1
Puccinia_triticina	2.313897319270528	0.08994466254201444	0.951787258796271	0.2979177213113458	-0.11346747953925705	0.0	1
Punctularia_strigosozonata	0.8601678250324061	0.6002287492493565	0.4521932748347797	0.0	0.0	0.0	1
Pundamilia_nyererei	10.0	10.0	9.232401800366597	-0.7201673357071855	0.16058397299884963	0.3787041111051222	1
Purpureocillium_lilacinum	-1.3938361229673744	5.311355469666196	2.0879446272975795	-0.31280321955014756	-0.2157685955775957	0.11883538584438695	1
Pyrenochaeta_sp	0.9038912518936182	0.8607294855177055	1.3863771676741488	0.09008153372327547	0.14603605020022897	0.0	1
Pyrenophora_seminiperda	0.8090324339317605	1.5856967761466916	-0.018924579283546707	-0.08944810523114625	0.0	0.0	1
Pyrenophora_teres	4.659414095120184	10.0	2.5237968050040283	0.8435614365305623	-0.5071809014621037	-0.20189128688093375	1
Pyrenophora_tritici	5.815244014181789	10.0	10.0	0.8938305480160192	1.2254858313201304	0.9676338755627629	1
Pyricularia_oryzae	3.8012579404522677	1.1182533637730288	0.6890660408788375	-0.6769683501251458	0.4627063438904262	0.21933424598580128	1
Pyrrhoderma_noxium	-1.0744592664209194	0.8060977962696045	-1.6087888494285185	0.010790237869214181	-0.3460016508303765	0.2931695196035143	1
Pythium_aphanidermatum	-0.09213220217502371	1.4336761379795944	0.6973821808802438	0.4454439288830252	0.0	0.0	1
Pythium_arrhenomanes	1.9746422777028718	3.5713193233613776	-0.1248787150400134	0.2824816253781939	0.32250778483255094	0.0	1
Pythium_irregulare	-3.8637620116845843	8.837039651344371	7.715572588820642	4.815047908907193	0.16976576833148835	1.4822599439815265	1
Pythium_iwayamai	-0.5857525516899701	6.522672494425889	6.101526958606823	3.846204377539557	-0.18310145144458345	1.065164574510484	1
Pythium_ultimum	1.1402945252105816	8.15348911968669	7.7902782492268186	0.19882429570652307	-0.15649353956280523	0.0	1
Pythium_vexans	-0.3720065930077976	0.44262117033457854	2.7041145413538614	1.2295402752634221	0.4643576648806779	0.6005087978801427	1
Rachicladosporium_antarcticum	0.8832242036535478	2.3882337258829303	0.039673629759910005	-0.016632199233181603	-0.4423712542384782	0.0	1
Rachicladosporium_sp	0.2734032046608723	1.874215756562973	0.20610541426905474	-0.2050298809320786	-0.4389569996312466	0.0	1
Ramularia_collo	0.9829012708092744	3.61822304928337	0.4139103111378728	0.06313447242166276	-0.08078958402692997	-0.15628843412478918	1
Rasamsonia_emersonii	0.4405125986738128	1.304558138154898	-0.6971182347803085	0.6271035666038437	-0.5908209337586382	1.0552996502593037	1
Rattus_norvegicus	2.301251466615561	8.893492269362035	5.3780892573437855	-8.026601955066036	-5.111706244305389	0.0	1
Reticulomyxa_filosa	10.0	0.95116048179421	0.4355510524108505	0.5720385313606668	0.10540995542801368	-0.008623601870901276	1
Rhinocladiella_mackenziei	-0.5023818790670682	1.0253216283124575	1.4399264745178415	0.1288319255623541	0.4009312175762418	0.0	1
Rhinolophus_ferrumequinum	10.0	10.0	-4.868286112006406	-5.184040899752341	-2.838023527254491	-0.7127522725918002	1
Rhizoclosmatium_globosum	8.85099278563478	0.7448974533002437	0.6261773692404319	1.5894192648333039	1.3204861584504022	0.4390031242527443	1
Rhizoctonia_solani	5.184816174805756	7.74466973861189	8.484861880170053	-0.12812764324475862	0.3123165888688868	0.466213577928291	1
Rhizophagus_irregularis	1.265783186113351	10.0	1.9435165802886587	2.6756672344670154	1.4877084159490017	1.6619560864871523	1
Rhizophagus_sp	10.0	6.398448393370639	1.4145573353856282	1.8034422042143836	0.9339859811798868	0.13652371773836972	1
Rhizopogon_vesiculosus	0.19026973362754174	1.1089297019827153	0.07749112700998044	0.16546751477659327	0.9318735465215431	0.0	1
Rhizopogon_vinicolor	0.39912367619423234	1.1720014916372994	0.447499858806286	0.07966923768066293	-0.13700644238722517	0.12637295223198003	1
Rhizopus_azygosporus	10.0	10.0	5.513117766042533	10.0	10.0	10.0	1
Rhizopus_delemar	10.0	8.906483756539448	6.951177183833885	10.0	7.281739900433201	6.16747993823212	1
Rhizopus_microsporus	7.8239946730244005	10.0	8.717762452694945	10.0	10.0	10.0	1
Rhizopus_stolonifer	10.0	2.740390586143627	2.9937984936985487	7.6737636357580685	5.507218909039483	3.2098308338803405	1
Rhodotorula_diobovata	2.6395671670510232	2.1257499178077985	0.4272589232632453	1.0538356849067692	0.2185097087169946	0.28504792074167795	1
Rhodotorula_graminis	3.4301710905674185	0.8610203627288747	3.153389411262243	0.8832866459108363	1.2576402291326991	0.9809267680635654	1
Rhodotorula_sp	-1.1253247659163332	2.0663927928763264	0.35374294513930843	0.4319803322508913	0.319544837772693	0.2170349408511226	1
Rhodotorula_taiwanensis	1.798001164746248	1.4328855407714096	0.4840353142582414	0.5608932977434938	0.23073724568162077	0.24713931076664242	1
Rhodotorula_toruloides	0.8480182209133278	10.0	3.2126016489288545	6.8587749681226695	1.0004036520655326	1.1498055778960772	1
Rhynchosporium_agropyri	-0.18832044314480584	0.4436820420302193	-0.17339138624737324	-1.6595026950480045	0.0	0.0	1
Rhynchosporium_commune	0.0017216406964890435	0.5137733068925204	-0.7728279081713064	-0.6479856156579137	-0.09547254296925481	0.0	1
Rhynchosporium_secalis	-0.0761937842831732	0.41060209782459095	0.37535729762096076	-0.7051281141293995	0.11796786772899488	0.0	1
Rickenella_mellea	0.09559921634620507	0.5692548525982026	1.9748007888780224	0.3790258850280482	-0.6080060362698576	0.6345325151485243	1
Rosa_chinensis	10.0	10.0	4.019803052740252	8.878142815771014	3.9585468516717945	4.587972461594257	1
Rosellinia_necatrix	5.664700073367332	3.308561813593599	-0.7899197434063464	-10.0	-0.04250563871459093	0.6218522877193321	1
Rozella_allomycis	0.5688370447271073	0.06652782126220506	0.0739933492600715	0.17644811688122816	-0.1469370599506784	0.12369599703326058	1
Rutstroemia_sp	0.6559308827937241	1.9277151527980283	-0.1203168507788801	1.8527544605859891	-0.3883001823928029	0.0	1
Saccharomyces_boulardii	-4.885759676453808	0.854749352080909	1.159908123498617	0.5066542955369433	-0.00611961753406944	-0.2793090407882925	1
Saccharomyces_cerevisiae	-8.585199266442478	-8.50058822517655	10.0	10.0	2.837267488680042	-3.630089961477345	1
Saccharomyces_eubayanus	-2.434152277182155	1.2624972559006986	0.1605990222813937	0.16787945036590898	0.2638039098214886	-0.2381874197282629	1
Saccharomyces_kudriavzevii	-1.0465399180740294	0.18562777506140912	0.17625618817693622	-0.04679962197428955	0.29018956713014016	-0.21438801735012605	1
Saccharomyces_pastorianus	-5.188361359413404	2.3288258603920844	1.0621055720787653	0.6237180359523499	0.5474367141209763	-0.7827905519412809	1
Saccharomycetaceae_sp	-2.440019513585626	1.0034564357833662	0.18330723598154786	-0.18544912362144758	0.0	0.0	1
Saccharomycodes_ludwigii	-3.2840654501415707	1.55563574741836	1.1012489915374883	-0.058599860000980865	0.31469977129981413	-0.37890745861902264	1
Saimiri_boliviensis	-9.668574176755051	5.833731283396208	2.36327191858239	-2.068862074911083	-2.2957695449930635	-4.858510565370884	1
Saitoella_complicata	0.37578546421659204	0.48684373549750576	0.3244475589346739	0.5411875679785808	0.4055370061967983	2.319290182724089	1
Saitozyma_podzolica	-0.614905695979333	1.4335636022104083	0.3557293974508818	-0.20234882135188145	-0.3909584323581383	-0.7914561748434381	1
Salmo_trutta	10.0	10.0	1.4442140942022896	0.8736103604865734	0.6017870956871912	-0.13011858058069645	1
Salpingoeca_rosetta	2.321395352232179	0.6807902956174564	1.434689584514566	0.478142121273395	0.0017381006129863162	0.21348319656976147	1
Salvator_merianae	10.0	10.0	1.5849010391934037	0.6700505795134214	-0.08135979904525859	0.7973134139460507	1
Sander_lucioperca	1.1882880739642956	8.865830987829977	3.2588729360501065	-0.3529113569920548	-1.8173728947713956	-0.4722027846081267	1
Saprolegnia_diclina	7.7918828364596004	0.4235260943051826	-0.7363075078974455	-0.3111638067213792	0.5964993882724369	1.119736917125592	1
Saprolegnia_parasitica	8.237494615199797	0.021878766110512135	-0.971316492239303	-0.5536189931803035	0.027209525288225993	1.1462875613146617	1
Sarcophilus_harrisii	10.0	10.0	-6.741744085295726	-0.8048063103577254	-1.7103598439127115	-1.3993734213620355	1
Scedosporium_apiospermum	4.531668249878399	2.043471962082692	0.6301366206128954	2.304589392189871	1.5277092574897813	0.4881639884574713	1
Scheffersomyces_stipitis	4.558031552206826	0.5616840938466215	1.8451888108329868	1.4453900632377417	0.5893982911126648	0.0	1
Schizophyllum_commune	2.4279995660674283	2.152991833503362	3.190107435827658	0.6191331402292454	0.9225495126142733	0.0	1
Schizopora_paradoxa	1.525049920463332	0.702414133719905	2.3716194805305566	0.5699256119864234	0.674940460439443	-0.2810162811376618	1
Schizosaccharomyces_cryophilus	-1.6299090989552243	0.5117611100150357	-0.10010136848638024	-0.12286663008493481	0.2574206678808242	0.20634645765822957	1
Schizosaccharomyces_japonicus	0.13448586088880393	0.5873497638144514	0.13860181552596407	0.7767612572982832	0.23061084794108985	0.1365105804576523	1
Schizosaccharomyces_octosporus	-1.0903121243017884	0.6174369784231211	-0.035141456137761984	0.5105304575156229	-0.17972059842165136	0.10201626298052559	1
Schizosaccharomyces_pombe	-0.9675666682609876	1.122533555412167	0.012430674836838962	-0.36317108859090497	0.0002542850740604452	0.047479990557356286	1
Sciurus_vulgaris	-10.0	10.0	3.1782043165267875	-10.0	-4.368511137118744	-3.025012892833598	1
Scleroderma_citrinum	0.725649020609605	0.8117859769596196	-0.640192368371639	-0.013108394082661992	-0.4269468943638359	0.31073000923807864	1
Scleropages_formosus	10.0	10.0	3.4593973939623175	0.2237542936108783	-1.526798914297533	-2.3567014120781793	1
Sclerotinia_borealis	-0.31478552659014497	1.395447700870818	0.3645801882264572	-0.37156604204978844	-0.5647841955583418	0.0	1
Sclerotinia_sclerotiorum	1.8101685269597363	0.6970448177412225	-0.30356954042330625	-1.5091938804930083	-0.7197152757339795	-0.3768539268122321	1
Scophthalmus_maximus	10.0	8.359782855198299	6.865412270139337	0.27559449198834196	0.3730664518061513	0.3023665194348672	1
Scytalidium_lignicola	2.069675651246397	2.4245306761236773	-0.4243739201083359	1.2439917766992454	-0.3969421431342789	0.0	1
Scytalidium_sp	0.3830668969697123	0.24471953559685922	0.3868781387344749	0.4043152756794048	0.0	0.0	1
Selaginella_moellendorffii	-1.6885666101080483	0.6550059797784488	1.8151174585761023	-0.7635652835792075	-0.9671304355535041	-0.6786416580730165	1
Serendipita_indica	2.0691504933823452	0.7861322849846164	0.4851283561216823	0.7924698575338388	0.0	0.0	1
Serendipita_vermifera	0.7839781338675238	-0.21015039222040677	0.9821000235624844	0.535903366651063	-0.30188619588561943	0.0	1
Seriola_dumerili	10.0	3.065532693078284	4.315728848873012	0.2373812278571401	-1.8664331628560733	0.41761309214220893	1
Seriola_lalandi	10.0	10.0	5.932509971189018	-1.6925336653045262	-1.368494527419707	-0.1926821364965932	1
Serpula_lacrymans	6.014154966803842	0.0495177100534897	-1.87533240485505	-0.7589178412142564	-0.3920990027126143	-0.9645924989512833	1
Sesamum_indicum	5.4380320325333535	10.0	-10.0	-10.0	-10.0	-10.0	1
Setaria_italica	1.0785109392127374	10.0	10.0	-1.5469033884601142	-1.8939824913138077	-0.14547683254728053	1
Setaria_viridis	10.0	10.0	3.7352623310796385	-0.3606912035522362	0.3853248998021584	0.5408960721610712	1
Sinocyclocheilus_anshuiensis	-8.908748895981603	10.0	-1.335454962664004	-1.5997632217070847	-1.3610056063856923	-0.8139879891815408	1
Sinocyclocheilus_grahami	-4.485146608987943	10.0	-0.19379591536886323	-0.08809971266410194	-0.4415133034530497	-0.4059496215533869	1
Sistotremastrum_niveocremeum	0.7329589952590141	1.2096493414138536	0.31849727667061895	0.6311901904757892	0.12433399334856939	0.0	1
Sistotremastrum_suecicum	0.9483009423144704	0.7251857191454361	-0.033986546837495295	0.5213758193731041	0.2548259670228332	0.0	1
Sodiomyces_alkalinus	1.9301701556137065	-0.2662402449215528	-1.0142546765232388	-0.21399754854078223	0.0	0.0	1
Solanum_lycopersicum	10.0	10.0	8.96054107701804	2.67966210916792	2.0537143034550946	1.1840702809616663	1
Solanum_tuberosum	10.0	10.0	10.0	-0.8757150147987572	-2.1794479357722247	-0.6905540450312257	1
Sordaria_macrospora	7.016563954964468	1.5329320068337013	5.023792324775958	1.258331182844677	0.18572007338400967	0.1939635045537207	1
Sorghum_bicolor	10.0	10.0	-0.27804381859261273	-0.5847835659271635	-0.3679979062573608	-2.344524389233908	1
Sparassis_crispa	-1.8055816382902576	1.1098040242463787	4.139265064380843	0.1968409370212998	0.3408203604572619	0.0	1
Sparus_aurata	8.172332409739667	9.041330022367374	2.21874782445769	0.41543614991112715	0.02153913553339663	0.6972336100215278	1
Spathaspora_passalidarum	10.0	0.4985443182607798	2.142439446837499	1.72033626396899	0.37367207256283946	0.09226100177536395	1
Spathaspora_sp	6.881649362212944	2.228731924011602	1.5836237694998825	0.551138306427264	-0.26638469582140606	0.6431668902741582	1
Sphaceloma_murrayae	0.42866761707884865	0.4552667880845622	0.22879291481298844	0.8311183089036747	0.0	0.0	1
Sphaeramia_orbicularis	-10.0	9.04153170813395	-3.808290354009069	-4.736636926809645	-1.0977289449283476	-1.5602245957369332	1
Sphaerobolus_stellatus	1.3549187991878517	2.3141707553609603	1.0827317953857925	-0.058164743912618076	-0.40099664794706874	0.05074975784639278	1
Sphaeroforma_arctica	-0.7587615317538813	10.0	0.7637109479938312	1.7869239430261823	-0.2696308465860065	0.6577514959532712	1
Sphaerosporella_brunnea	6.694607313012145	1.7752509228850823	2.6894535775314794	0.4270771678795618	-0.26631958600257705	-0.18892179915464444	1
Sphaerulina_musiva	4.98736146290385	1.8324313385037936	2.5006364808580313	0.27780126442578584	0.5339844867006898	0.01652044229094334	1
Sphenodon_punctatus	10.0	10.0	4.972957735278878	1.3896103271160072	1.9237011913552369	1.1484582517716826	1
Spironucleus_salmonicida	0.532310416775983	2.7183581040087184	2.5499612865810852	0.4307005601391614	3.3409359824741105	0.20952581356039593	1
Spizellomyces_punctatus	2.2711862000621363	-0.028090886748574184	0.19542213042145554	0.05974902304299043	-0.12036790392027655	0.0	1
Spizellomyces_sp	-1.3411423723006357	0.7082627306961762	0.37041126629483334	0.07954863624012101	-0.259317663150393	0.0	1
Sporisorium_graminicola	-10.0	0.05923605052249625	0.6268319226125734	-0.2951869976144746	-0.6070897824834568	0.0	1
Sporisorium_reilianum	-10.0	-0.3838050016601495	10.0	-1.9930916884767547	0.5711056612755984	1.105899991312134	1
Sporisorium_scitamineum	-10.0	-0.41328848750564295	7.734083938356978	0.1008141230689102	-0.8486390062440464	0.0	1
Sporormia_fimetaria	0.5373656150908044	0.787394965680299	0.48949118362309224	0.5321978182777446	0.24175708525388317	0.15151492868914815	1
Sporothrix_brasiliensis	1.0952609657509536	7.901022488895227	1.4290093402071251	0.8828757959324363	-0.03049288820553202	0.12347259276305432	1
Sporothrix_insectorum	4.265859076570598	4.211949572396126	1.782081019050439	1.717373869807871	1.1420513905835359	1.4562561811863475	1
Sporothrix_schenckii	-1.155355945165403	10.0	4.411205119177366	-0.23801281391516932	-0.2221639491952793	0.0913145427226944	1
Spraguea_lophii	6.110105647581392	0.2903065033738021	-0.5264792919119649	0.2179412952720856	0.15124952050863874	0.15069695885683315	1
Stachybotrys_chartarum	-0.6222308668209494	6.813124133886525	4.324676104520358	-1.60520632395549	0.6738115218552458	0.7777906421433873	1
Stachybotrys_chlorohalonata	-1.1620595501011186	1.9009551233887065	2.351698101948339	0.24974606566885504	-0.12276753669256062	-0.0624126297315654	1
Stachyris_ruficeps	10.0	10.0	-0.7466191918485205	0.07080289625983749	-0.031064488738405355	0.0	1
Stagonospora_sp	-0.06193113627956595	1.1152579467064747	1.1365558093226034	0.060580634107143226	0.3982493595785296	0.0	1
Steccherinum_ochraceum	4.353455917448377	3.875894581462135	5.594634776889985	2.3646362235419094	0.255586795690771	0.5699976671397867	1
Stegastes_partitus	9.219591608443121	9.865414817377548	8.131019480119345	0.08076272900499681	0.4018650637267971	-2.101252781532651	1
Stemphylium_lycopersici	5.019294419625347	7.2884392676582666	4.396633665680309	0.7488008123203441	1.8596235393665088	0.7098839419593458	1
Stentor_coeruleus	1.4165070844206764	0.5492350805046728	8.911384840431646	0.6237692863455242	0.7478210268542121	-0.31220483529197635	1
Stereum_hirsutum	0.05135579708063892	0.7202982508682729	0.03564981829750139	0.24664126305308334	0.0	0.0	1
Strigomonas_culicis	-0.5712831878097572	0.1590478339565337	-0.1994251358287601	0.21772974581408064	0.0	0.0	1
Strigops_habroptila	10.0	10.0	10.0	-0.878718668029434	0.206227928018104	-0.17191186790707266	1
Strix_occidentalis	10.0	4.772829974586886	4.033238568184041	1.5359389046075442	0.7399744714114438	0.29605195777082344	1
Struthio_camelus	7.706961703263932	0.10224038468246892	0.49153537812503706	0.5771696682690867	0.29795303416670255	0.8323919303995699	1
Stylonychia_lemnae	0.6349956391715834	1.104742231908105	1.2181357663289194	0.5246974647253823	1.1255687662842169	0.24522514557426622	1
Sugiyamaella_lignohabitans	0.17086416073377864	0.6067057805956856	0.7128570095493832	1.431017668416337	-0.11468275304047298	0.0	1
Suhomyces_tanzawaensis	1.5140033262551769	1.7756110237980436	1.2717792217825739	0.0	0.0	0.0	1
Suillus_luteus	0.4241807420333012	0.8299805691789853	0.28787246430085317	-0.12221098431777681	-0.03655973156465201	-0.11710509264674825	1
Suricata_suricatta	4.156028579607355	-10.0	0.06156764251267847	-10.0	-1.2642225169795258	-2.436527979040196	1
Syncephalastrum_racemosum	10.0	3.0720636231912986	0.03238458889394987	1.1848206469955536	0.21219315232694128	0.6458643953356039	1
Synchytrium_endobioticum	0.6776281778182104	-0.5282493324599897	0.30804390265799375	0.19289871621512114	0.0550894286130732	0.0	1
Synchytrium_microbalum	5.6705810514534765	2.5596278961716785	0.27959006187736746	-0.051250172663799415	0.20430090375132198	0.0	1
Taeniopygia_guttata	8.871460280033048	10.0	-2.270296944638712	-0.8974803853606265	-0.7127203139114933	-0.23621053547617013	1
Takifugu_rubripes	4.583363266086113	1.544625006413129	0.23444626818336797	0.32904907264081246	0.1487919968648689	-1.1741160990165382	1
Talaromyces_amestolkiae	3.190708805367958	1.9122786470775237	1.1684715226356257	0.2566771199803324	0.7500579430121823	-0.4086254117405208	1
Talaromyces_atroroseus	2.6661920674815125	1.7114198037790134	1.987533328773645	0.27417334018069556	1.3607064673373421	0.0	1
Talaromyces_islandicus	8.513554574707667	3.088029821492596	-0.9873357381489699	1.3901643973827822	0.6562696675398757	0.6352112584052629	1
Talaromyces_marneffei	10.0	7.231549364526876	2.986809486111105	-2.473559567957822	1.4560136943914406	0.11686080373301788	1
Talaromyces_rugulosus	9.501458053784603	3.2809591692935034	-4.037441346784521	0.9641616305978489	0.5355040184419477	1.0244325706578892	1
Talaromyces_stipitatus	2.091131802091667	1.7880455237595436	-0.41341991048697396	-0.029750812759106144	0.3268239476086686	-0.6100124011626737	1
Teratosphaeria_nubilosa	1.0646482389464127	0.29585368161149594	-0.07455812688044615	0.2626131218278534	0.0	0.44524054827241294	1
Terfezia_boudieri	1.361961534800042	0.623920150950591	0.3738112301875576	-1.0278552292507126	-0.33542420043351306	0.0	1
Termitomyces_sp	-0.10601970181203685	0.45474396272420925	0.46735621966352087	0.8700047847864704	0.0	0.0	1
Terrapene_carolina	10.0	10.0	4.995468796495088	3.754680771070577	2.594902772240592	1.2450143530826778	1
Testicularia_cyperi	0.601259933219173	0.4571394679258767	0.8393853613424925	0.02915669337821784	-0.6455586474024507	0.6863900486779158	1
Tetrahymena_thermophila	0.3562599719851816	0.2680791814144795	5.8285899991702905	7.2319783919637395	-2.6104098372455877	-1.158461822919351	1
Tetraodon_nigroviridis	-4.7163404946585565	1.9539490747839081	4.732737717524712	-1.241986823446006	-0.8424737182034717	-0.07677757409130663	1
Tetrapisispora_blattae	4.376129140437884	3.3217270327359274	3.3127248992794307	0.9067132497181379	1.9336817987558979	1.4183533823395795	1
Tetrapisispora_phaffii	-0.030807287968971246	2.3714302763860204	1.9879196427370462	0.09921152079266275	0.37880481623310264	-0.0831169637099538	1
Thalassiosira_oceanica	-1.505810280824217	-0.07676336546964613	-0.06434223258585317	-0.8871895523951142	-0.9149283414000825	0.0	1
Thalassiosira_pseudonana	-1.4409094419899302	2.367884678800425	4.998799409306437	1.268257515475325	0.6937449795110243	0.964917715241381	1
Thecamonas_trahens	0.011615605186740652	2.52219410437852	3.443486009354688	0.9387790103513171	1.4992834289460415	1.2964557104398635	1
Theileria_equi	0.2975958503693608	-0.05463301947739744	0.5342771047182652	0.7737096419112203	0.0	0.0	1
Theileria_orientalis	-0.2650368549734247	-0.4100629609279946	-0.3280245260921501	-0.1930854772750551	0.2208682243379518	-0.22269323166934574	1
Theileria_parva	-0.405171798020665	-0.6090005250574685	0.0312877003241619	-0.12752158605230074	0.37130049422043526	-0.3754305931232558	1
Theobroma_cacao	10.0	10.0	-6.07042253317545	-0.9515409047101638	-2.130532473654697	-1.8811072226503347	1
Thermothelomyces_thermophilus	3.6501785437427126	0.5080988708880066	-0.08633018745968661	-1.059934539147702	0.0	0.0	1
Thermothielavioides_terrestris	0.5738317323227179	1.4719090487404813	0.5076273341251795	-0.2064017905378077	-0.426781703796313	0.0	1
Theropithecus_gelada	-10.0	10.0	-5.172313711585263	-6.936766446899565	-1.9836214351469017	-8.0631751976755	1
Thielaviopsis_punctulata	3.333279490180339	3.549484205054152	5.430227585753447	-10.0	2.4112558404986095	0.7377743048724075	1
Thraustotheca_clavata	1.8388929735991875	-0.6489247889335866	-0.5863674515742953	-0.7056552583400088	0.3417135075541557	0.5375605653805572	1
Tieghemostelium_lacteum	10.0	4.268533312658137	2.321942166431867	1.3538361270714139	1.2426891150321209	1.233951790925852	1
Tilletiaria_anomala	0.2844435689607656	0.40145169267785685	0.11295402717446625	-0.3346285792725117	-0.27519292437916254	0.0	1
Tilletiopsis_washingtonensis	0.10749022785616037	3.1244387384519317	0.9956079470428261	0.6472956334157676	1.1683187508464339	0.3261459130259276	1
Tolypocladium_capitatum	0.6370044305029946	0.22427475520738854	0.6808951758480389	0.294935936708068	0.5223431304942443	0.0	1
Tolypocladium_ophioglossoides	2.498964914305326	0.8981926626992904	1.016631670401282	0.5148409340359992	-0.09914037928827357	-0.44624178904211037	1
Tolypocladium_paradoxum	0.6319436322860084	0.8479615839541905	3.3945417094345918	-0.6862498139324588	0.1648170712124674	0.0	1
Torrubiella_hemipterigena	1.6005684812080632	1.095978970093724	0.951157671784085	-0.2575740824892534	0.10322347113863221	0.0	1
Tortispora_caseinolytica	0.3490516735750727	0.6176951873311788	-0.05478645219996491	-0.15570455939225217	0.0	0.0	1
Torulaspora_delbrueckii	-4.787818838493152	1.9922781943477037	0.09968298033470137	0.1809979974894372	0.0	0.0	1
Torulaspora_globosa	-6.4196638622284485	1.0846956633095552	0.3728172526917008	0.8168103760090167	3.2211070726545654	0.0	1
Toxoplasma_gondii	10.0	10.0	10.0	1.7041449755811193	2.1434807442532526	1.202963346663425	1
Trametes_cinnabarina	2.4840233515189585	3.8227278669146867	9.374953973634277	1.7624365851644515	0.3313000759581714	0.07348084943279498	1
Trametes_coccinea	2.3492546364048414	1.415963253787188	1.7621669907208724	0.9192415147767602	0.46610874173336625	-0.009009104327310419	1
Trametes_pubescens	4.839373011136258	4.272469394698798	7.239504422236563	1.3872483320191276	-0.111351776947853	0.927230718721538	1
Trametes_versicolor	0.4206661965716584	0.30500129132524645	0.03452649501967594	0.0	0.0	0.0	1
Trematosphaeria_pertusa	1.0229435842562247	0.1539875569600817	-0.8410390681322975	-0.12789587806315844	0.0	0.0	1
Tremella_mesenterica	-0.11810335652180161	0.8245306368377705	0.8558301522974108	0.5423898506517445	0.14140196060582202	-0.10020649327969203	1
Trichodelitschia_bisporula	1.6070955941750238	0.24824628124377884	2.108244119178402	0.8077318516233899	0.2080076670591985	-0.06139807607828012	1
Trichoderma_arundinaceum	-0.11613717312547567	2.521583650812465	1.5870733092759945	1.4684486076497063	0.3388328704021271	1.0922546125904578	1
Trichoderma_asperellum	6.333267583683886	5.857232010951669	1.6723696625687072	2.2782857451586183	2.1108364562400275	0.901738800073978	1
Trichoderma_atroviride	3.0131550061079677	4.35811613305952	2.4377516798505803	1.0198214928874052	1.507468369756887	0.378409083558548	1
Trichoderma_citrinoviride	1.707279094885181	3.5547911843567683	1.5685738767727349	0.8386172561745765	0.11453137756389815	0.18359875509610696	1
Trichoderma_gamsii	1.0923183878236435	7.475796657455128	1.793018003567773	1.9623283442741777	1.0712733494915558	0.29525156891215104	1
Trichoderma_guizhouense	-0.4924950548097543	3.726268755344689	7.753270887387978	2.195621503656653	0.9844060293550125	0.1755184297031065	1
Trichoderma_harzianum	2.2885139359429343	10.0	5.378402434736522	2.3301456895178596	0.6913294960461293	0.5607940880962379	1
Trichoderma_longibrachiatum	0.6322981924384534	2.71244884439304	1.7238396517618206	0.09097141279604866	0.20507258472584486	-0.041633623620304136	1
Trichoderma_parareesei	0.9405115228697255	5.576657038405418	2.19817731450924	-2.085601082967051	1.3009307461572346	0.0	1
Trichoderma_reesei	1.8159140711059152	6.424402869411598	8.682404823363479	-4.368562418552221	-0.4470098063136434	1.0074546392194488	1
Trichoderma_virens	0.17062711015050308	2.392032969393649	1.3021254400564874	1.1842555473559322	0.10044985559793064	0.24382351784929127	1
Trichophyton_benhamiae	-0.6429144792609093	0.7812932417222621	-0.6932351107047664	-0.054019631421594806	-0.7387026488019703	-0.3984013981852422	1
Trichophyton_equinum	-2.663081311351367	0.33738382890000373	-1.1095098103665568	-0.026634735698238304	-0.42253092120959607	0.038435510639873896	1
Trichophyton_interdigitale	-1.637198830511302	4.201812251466319	-1.6838715627060203	0.05659660252922649	-0.7195024722364131	-1.0653059910727805	1
Trichophyton_mentagrophytes	-3.1864502465327753	1.6306072179494822	-2.116051326601397	-0.33108724890603447	-0.8748630740077349	-0.4631463649232209	1
Trichophyton_rubrum	2.4247785206004164	4.532912677709968	-1.1749720509317012	-1.6120308213091585	-1.7203695693289676	0.05644246843394337	1
Trichophyton_soudanense	0.2476406529548714	1.2946273660847045	-0.276016632152478	-0.16455738963714303	-0.5824370036338031	0.0	1
Trichophyton_tonsurans	-4.7450273809522905	1.5730437900644856	-1.089764876791866	-0.4738208889325641	-0.9562214264471027	-0.2242548267055369	1
Trichophyton_verrucosum	-1.1656561327751105	0.5960545361785807	-0.3571253553361537	-0.6627748865320542	-0.7647308596759991	-0.4384530263576876	1
Trichosporon_asahii	2.8043171690030695	5.05213288841646	3.5298875302593666	0.4035684299391435	0.2504893225661411	-0.40360940491971053	1
Trifolium_pratense	0.4786955595335336	10.0	10.0	10.0	4.1134880634942865	2.254788057764634	1
Tritrichomonas_foetus	10.0	-1.996512592917078	-8.376196559936572	-2.280694691008648	-0.23686754927542694	-0.07164719916499983	1
Trypanosoma_brucei	0.5478814997556773	2.5447705680549535	0.8468158458087393	1.5743400150628688	0.5784233292967743	0.5223305092110518	1
Trypanosoma_conorhini	0.3789128877595139	-0.060857433428517314	0.5982403989245652	-0.1894380918402422	-0.24176618887916523	0.25310147566631525	1
Trypanosoma_cruzi	10.0	10.0	4.509013554303262	5.283663249681147	4.402960087170921	2.3317743531516615	1
Trypanosoma_equiperdum	0.6079402874063464	1.0186627840241835	0.032199116311051636	0.9313760381630325	0.43055291609812985	0.3260011979044681	1
Trypanosoma_rangeli	0.7660464799866605	0.2054590491229676	0.62227987659682	-0.24537735428434682	0.28948693240111967	-0.29201369205088024	1
Trypanosoma_theileri	2.3682487362173252	5.429759591113575	3.0807792716315934	7.26860536184811	1.6422936546042504	2.6078280784214622	1
Tuber_borchii	1.9225298256466767	1.18441709736977	2.1844251953696454	0.12782642020517881	0.16096412669730312	-0.2657209676005328	1
Tuber_magnatum	10.0	1.722650336458715	6.1324794451785705	-0.19248364887027458	0.0	0.30048463730928165	1
Tuber_melanosporum	8.429886077512082	2.4280178455633705	1.6090978352197356	0.7390486716289167	-0.049931407078302514	0.37633710094857287	1
Tubulinosema_ratisbonensis	5.603021691269132	-0.4287367219156993	0.2678174881688065	2.6606223975556724	1.113107244922499	1.4059319098943213	1
Uncinocarpus_reesii	1.2789966840025042	0.45143166536821877	-0.2506609072359047	0.10850674756107155	-0.06646104357710975	0.0	1
Urocitellus_parryii	-10.0	10.0	5.26761096571944	-10.0	-6.572533806870683	-3.976756083114188	1
Ursus_maritimus	-2.2960169091576823	-0.5758218836416309	-1.1259410571215165	-5.568687676341743	-0.7717809344307445	-3.459355986838427	1
Ursus_thibetanus	10.0	8.37880045264347	2.563882571324347	-10.0	-1.8076578218815624	-5.236452109215514	1
Ustilaginoidea_virens	8.33452286960327	1.2368509795243148	1.6604268587863147	-2.95312728778976	0.3638282970397802	0.2324317784401553	1
Ustilago_bromivora	-10.0	-1.8945199613478128	3.576493471211314	0.016623736945248713	-0.08260517751491524	-0.8960938016363718	1
Ustilago_hordei	-10.0	-1.4111868484772843	1.4074269234392178	0.7591937701183427	-0.5828787629785559	0.0	1
Ustilago_maydis	-10.0	0.2523419455792523	0.2575133312216819	-0.46306244534491775	0.0	0.0	1
Ustilago_trichophora	-10.0	-3.673813979308726	6.317672629289516	1.1062276453129862	-7.688487051484455	-4.726224893511051	1
Valsa_mali	2.7375401125424026	3.933267572382209	3.223622218614195	-3.6907521719256806	1.0378568001710982	0.0	1
Valsa_malicola	0.09186468460349215	1.236864213954929	7.054709628203405	-2.1167496848421368	0.6844052444445605	0.0	1
Valsa_sordida	-0.7097441372034202	1.6040694716872914	5.314163856500379	-5.028778996521402	0.13014519813145053	0.0	1
Vanderwaltozyma_polyspora	-0.8032741638930812	1.883078171168214	2.301373888525877	1.2513967688032357	0.1323239872713065	0.6497003996053646	1
Vanrija_humicola	5.472318220867358	2.7815625595221394	0.0013037305023998562	0.25792835930518515	-0.21151372232206858	0.05950305365911166	1
Varanus_komodoensis	10.0	10.0	5.132136948652931	-2.192682091176367	-0.5776671062090794	0.00041679499801320724	1
Vavraia_culicis	10.0	0.5817157715283806	0.052973805793981206	0.824401085320813	0.2665960464230192	0.0	1
Venturia_effusa	-0.5586732181912297	0.8019864374081168	-0.904978798301964	-0.4161878121097698	0.0	0.0	1
Venturia_inaequalis	1.7341805020223866	7.415658281022682	7.5022981780954865	0.6311388536151549	0.7543704006850825	-0.17403317086444728	1
Venturia_nashicola	-0.16794653325423387	0.7446882748035981	-0.6339365367364023	-0.16461541897233115	0.0	0.0	1
Venustampulla_echinocandica	0.13104243301884883	0.860263030227625	-0.778891513539738	-0.3076459017795193	-0.43326412702385886	0.0	1
Verruconis_gallopava	1.8017001720394692	0.29093018168793106	0.36009250528777054	-0.0244542207934903	-0.5241557800701403	0.0	1
Verticillium_dahliae	-0.32018513893638756	10.0	7.16122667804211	-10.0	-0.7566555058366387	0.5877775182235082	1
Verticillium_longisporum	3.5848437628992613	3.0376292690999147	1.7452285481248975	-0.8907612254076046	0.19917382970672592	0.5638666718775694	1
Vigna_angularis	-10.0	10.0	1.952786361921186	-10.0	-10.0	-9.362723260648218	1
Vigna_radiata	-10.0	10.0	7.848930977254507	-2.1008682197096418	-2.4743873651300254	-0.7970223293060986	1
Violaceomyces_palustris	2.4910135199975367	0.057466263222417435	0.7687474548396752	0.35689889360279303	0.5388794460796453	-0.19367783845367403	1
Viridothelium_virens	0.6262534700838991	0.277008109001275	1.0413197177135707	0.05809399942906209	0.36608714039879214	0.0	1
Vitis_vinifera	7.448588737110638	10.0	-10.0	-10.0	-10.0	-6.654679429415787	1
Vittaforma_corneae	10.0	0.14210172784693634	-0.10107880161714193	1.568377704297193	0.2621658383546407	0.0	1
Vombatus_ursinus	10.0	10.0	-9.039731166275859	-4.107574491343019	-3.6044003945083793	-0.3444126278255598	1
Vulpes_vulpes	-5.37891620114665	-6.023318570067287	3.1614617895541173	-10.0	-2.067291908334328	-4.592627915380475	1
Wallemia_hederae	0.6530465265603853	0.4838531270894281	0.7804974448285346	-0.24787963916659353	0.5904043431964521	0.0	1
Wallemia_ichthyophaga	0.935572734560597	2.2348460599381847	10.0	4.238294159717938	6.910127625630382	0.8947304639087053	1
Wallemia_mellicol+C2090a	1.2521091820591106	0.17733956286454447	0.23210219260506806	0.1135329549133115	0.2530570686284879	0.09215522020639842	1
Wallemia_mellicola	7.875775660894941	3.369099470289527	6.169843205409225	3.1734759481469483	1.8524712459801873	1.3512495884078284	1
Westerdykella_ornata	0.9937159948897294	-0.2636272240648272	0.5548349539922333	1.5754190692407397	0.0	-0.3747128860030054	1
Wickerhamiella_sorbophila	-0.03138396885408309	-0.07100151928887818	-0.1863194608923211	-2.1139549193202143	0.0	0.0	1
Wickerhamomyces_anomalus	0.07930302736152017	0.4557357242540769	2.3341136500294026	0.40259576277600456	0.6108234777985483	0.6880975370832716	1
Wickerhamomyces_ciferrii	-2.018872106823698	0.8566381736722712	1.57391421441094	0.4050958858429547	0.6472462195986408	-0.848190427902552	1
Wolfiporia_cocos	0.6714606294170038	1.2826298959220457	1.1781894036793477	0.049157231256436264	0.0	0.0	1
Xenopus_tropicalis	-10.0	7.659143595579103	-1.8814345205108878	-0.9170921019194526	-1.2126776095304044	-0.17579929724418847	1
Xiphophorus_couchianus	9.925415489795588	8.015621533258603	3.5608973322912676	0.5320447877873409	-0.4825603823539804	0.17116532200580448	1
Xiphophorus_maculatus	9.200929998452693	6.513405642412728	1.5109764666877021	0.39326720963046463	-0.18060595997321172	0.11568447152631528	1
Xylaria_flabelliformis	0.028192899638986184	1.5895112926120025	1.634638690865179	-3.5003219261087057	-0.04032817573920902	0.0	1
Xylaria_grammica	-1.383744472473623	1.0121634094199214	-3.4663449335759373	-10.0	-1.2347599682069115	-0.24758875236356986	1
Xylaria_hypoxylon	-1.2404724794694253	0.8659551932588674	-0.8093537452969155	-10.0	-0.38788345846048683	0.0	1
Xylaria_multiplex	-0.4222250347359572	0.2429022551258802	-1.5852464013936443	-1.9868749338736453	-0.5016307179693497	0.0	1
Xylona_heveae	-0.8554023553733716	0.1907398174563446	-0.06823014379327765	0.010965871851818465	0.27492202695649065	0.12695271512000564	1
Yamadazyma_tenuis	6.419959575763389	0.7365317957689281	-1.0654940997677167	0.013913441188961132	0.0	0.0	1
Yarrowia_lipolytica	5.262547700767051	10.0	4.994613671050486	0.7568136859669345	-6.196510702182313	-6.46713810451196	1
Zalophus_californianus	10.0	10.0	-2.634996374231785	-10.0	-1.592331682615513	-8.134397364082238	1
Zasmidium_cellare	1.276097487547008	3.1581788011112644	1.6646808360424494	0.8596738823649982	-0.0004864203274599517	0.0	1
Zea_mays	10.0	10.0	1.3235252544066898	2.682763610579013	-2.814162204711609	-4.588755766726606	1
Zonotrichia_albicollis	10.0	7.989011482837046	0.18005598651352525	0.14124815921396394	0.585126481599968	0.1701428157418061	1
Zopfia_rhizophila	-10.0	-5.40683508584839	-10.0	-10.0	-6.780010694676533	-0.5617013821895118	1
Zosterops_lateralis	4.623151923428259	0.6149854861518332	0.6622085112561881	0.9815472816754438	0.25952760720658063	0.1924485873062001	1
Zygosaccharomyces_bailii	-10.0	1.3109848850437924	-0.09401213820023664	-0.6418034643022502	2.32348685964388	-0.7150265105882535	1
Zygosaccharomyces_mellis	-2.1707662205120695	0.16970646938530543	0.10465003624828488	-0.30489459795435747	0.09473084193133856	0.3623809122120003	1
Zygosaccharomyces_parabailii	-8.46449303018301	1.0544403026687117	-0.1839082568322039	-0.8987317674868697	-0.5567872706708467	-0.3898600567555365	1
Zygosaccharomyces_rouxii	-10.0	0.6977659835834925	0.24786241176285695	-0.3069678599540819	2.0381098296760003	0.06387366606655913	1
Zygotorulaspora_mrakii	-4.752977068265315	0.6857869910129573	0.6447610788151047	0.050249478899326634	0.10948032297094452	0.0	1
Zymoseptoria_brevis	0.3795213044210567	3.3569941081144337	1.6825503631785896	0.021825898131618972	0.3286760027727779	0.0	1
Zymoseptoria_tritici	1.190445585308213	9.33576390750328	3.813593044487074	1.2912063516483199	1.080763791925635	-0.053317056345920745	1
Aaosphaeria_arxii	0.14414662129501468	-0.11919272958192707	0.1616255452634233	-0.2632521557419319	-0.7188053334915714	-0.13065075466624654	0
Absidia_glauca	10.0	10.0	-10.0	-10.0	-1.738920573503982	-0.29962370318189707	0
Absidia_repens	10.0	7.090372120319801	6.3013213037593125	2.8533690144366375	1.605385075998531	2.223197453549846	0
Acanthamoeba_castellanii	8.015545202901817	1.7860956406811552	0.8545245133974563	1.7116284242212043	1.2684107526714592	0.5591697101639416	0
Acanthochromis_polyacanthus	2.5510730708208964	1.8762696497519937	1.6036288357974602	-0.04789457837359051	0.21853645910824757	-0.12182452138197379	0
Acaromyces_ingoldii	0.039593320888337946	0.16629062163279146	-0.4670238182933126	-0.17441443798143533	0.12704068742477725	0.0	0
Accipiter_nisus	4.634612494188806	0.9623984353301067	-0.2736735055921464	0.4591899182080155	0.5599322010517344	0.0	0
Achlya_hypogyna	-0.46180490573706046	0.8387231544876269	-0.6601286171759421	0.03909699049972517	0.0	0.0	0
Acidomyces_richmondensis	1.4074974469850994	0.004726879794602627	0.6404923800854379	0.17977055696569647	0.10971857033900309	0.0	0
Acidomyces_sp	0.5604638726353939	0.028674214692738273	1.1209760056927982	0.03583551768229091	0.1597569455594094	0.0	0
Acremonium_chrysogenum	4.706058305540459	1.4881113444483005	-0.28007624659822383	-0.08216671715996421	0.1103110737007756	0.830361529538034	0
Actinidia_chinensis	-10.0	0.36007443050694027	-0.754938816681256	-0.2834279504591624	-1.604855679755504	-1.7172110566721184	0
Agaricus_bisporus	4.596088822750077	0.2545709039192875	0.14216650336292005	0.816914260654806	0.0	-0.4424457423624257	0
Agrocybe_aegerita	2.310555109092205	0.18405082208089246	0.10222255323153263	0.6083510984286175	0.2941746253847354	0.6707933952862829	0
Ailuropoda_melanoleuca	5.1524657920665025	0.02214461537373502	-0.2923900741312166	-6.514942757678263	-0.019451482342850945	-1.9283948642730273	0
Akanthomyces_lecanii	1.7731946415695305	0.32273530638332903	0.4477868765116929	0.7024930560238527	0.3134937523654619	0.6606055205947287	0
Albugo_laibachii	-0.23164760076917937	0.17628601777288508	-0.007117934697504477	0.3780876966774916	0.5071437547109329	0.0	0
Allomyces_macrogynus	2.201780405162998	0.826567789071552	-0.34848582578614123	-0.17813175003256035	0.23912328919573286	0.0	0
Alternaria_alternata	0.47788472021019524	1.0818516014069404	0.16820298765014988	0.8423463760503221	1.2318391578490684	0.32105794144218097	0
Alternaria_arborescens	0.6381014519551815	0.9183529712268814	0.7494419061776151	0.35130645704340796	0.4347079625694044	-0.5882595520337378	0
Alternaria_sp	0.35799176027515833	0.6620892634084806	0.35148690556413653	0.7132751734364732	0.20624104862441547	0.0	0
Alternaria_tenuissima	0.39584130021867525	1.4332704268009253	1.6603638120643789	1.270615497248904	1.0851519284927136	0.7652222896360034	0
Amanita_muscaria	1.137400891655463	-0.23345268612254536	0.30403353764357194	0.7632459456206181	0.0742480583094027	0.0	0
Amanita_thiersii	2.5800042964538616	0.4578420910130958	0.5826112709837338	0.3987574800264866	0.33745218110627667	0.8361902156839447	0
Amazona_collaria	10.0	2.721300894437082	0.9533376737929932	1.794745405060265	-1.4845044148917965	-0.5159487136614326	0
Amborella_trichopoda	-10.0	10.0	2.9165553225958796	0.5278662012314426	-2.8854824939770958	-1.5961315015999904	0
Amniculicola_lignicola	1.5432607490368175	0.09051776945567896	-0.22529250990524394	-0.485173900180265	0.0	0.0	0
Amorphotheca_resinae	-1.054813020805052	-0.15109374539870124	-0.09185578845824886	-0.6455494584563478	-0.14292563966942437	0.0	0
Ampelomyces_quisqualis	0.006866144579283944	-0.1808968112576803	-0.18791607722243628	-0.21001561272987376	0.0	0.0	0
Amphiamblys_sp	0.8588647543119181	0.02966364266079516	0.03731727547316174	0.18126549338111053	0.0	0.0	0
Amphilophus_citrinellus	4.9547878466063295	7.01099998146785	0.8759476067864845	-0.2624364304105315	0.35886423510385557	-0.015100335849733365	0
Amphiprion_ocellaris	2.065799757664395	4.073980521552781	0.22686471616239678	0.7328161367480558	-0.5069921859848574	-1.2480604595963074	0
Amphiprion_percula	-5.176235647086754	3.464078181342034	0.3826940421023703	0.43623080934364733	-10.0	0.0	0
Anabas_testudineus	6.7502537701257355	0.9173552309040575	0.0026638939064756637	0.2791151642454559	-0.07020610747980734	-0.0191478740010879	0
Anaeromyces_robustus	10.0	4.1412998103226295	3.6119607107758185	1.188723470662571	1.0514713526190826	0.8816425935591742	0
Ananas_comosus	-10.0	3.0782880774734487	1.112465330618573	-2.306855634441825	-5.047907062622238	-4.119764369690845	0
Anas_platyrhynchos	10.0	2.524464350349397	1.054853970903862	0.6723658542065641	1.4613545703739532	0.5927272377778743	0
Anas_zonorhyncha	10.0	0.921478542026613	0.9284521965045288	0.9316249283390604	0.897764268215636	0.22131264225535663	0
Angomonas_deanei	-0.2733081097191783	-1.0248618199163269	0.11124250396375542	0.4255804372530751	0.008934951556830361	-0.2138919945137389	0
Anncaliia_algerae	5.850869446869244	0.269462128167589	0.9170791859613704	6.647941964358169	5.195063980124471	1.2585852016268186	0
Anolis_carolinensis	10.0	0.8359704187289123	0.7035385091288027	0.34627787350923395	0.09681311992599455	0.5638073999374208	0
Anser_brachyrhynchus	10.0	1.4543914224016088	0.9138331382068235	0.9732294421764202	0.27435923485246183	0.148279923285108	0
Anser_cygnoides	9.98675346737748	0.5330467532039257	0.8786800724567888	0.22312264130126466	0.15512994632565	-0.029770957622792475	0
Anthracocystis_flocculosa	-0.9151319214020478	-0.6643642357453532	0.478840355116991	-0.4235345974468784	-1.998500326683679	0.2990305189717618	0
Antrodiella_citrinella	0.2264354224995651	0.3932371213394367	-0.8876001377486679	0.26242856617844706	0.0	0.0	0
Aotus_nancymaae	0.8215296249770954	0.18679740272922227	0.7564891692957846	-0.26814923846681693	0.028393433530977192	-2.8868729461803593	0
Aphanomyces_astaci	1.1629228647022152	10.0	4.246596685907446	3.4445253639140097	-0.37318934137559956	0.6623089536902701	0
Aphanomyces_invadans	1.2760529124373343	2.4916253320074597	1.3569078947770188	0.020136886022275962	0.33826397022945714	0.0	0
Apiotrichum_porosum	4.30218453984722	6.2365219348687475	0.5266177129703441	0.16707016764088367	0.7654207124389335	0.1199378252023479	0
Aplosporella_prunicola	0.13009848617665654	-0.5236841765391341	-0.2103782401124382	0.026724081643847594	0.05324129595870347	-0.20852577039300887	0
Apteryx_haastii	6.640948458625035	1.3242812522779133	1.4230499505813021	0.9214315220564577	1.099827797092171	0.014694986626635135	0
Apteryx_owenii	10.0	2.3416657958763554	1.682151417666408	2.4415149255357265	0.9253550975301499	1.9093647035806325	0
Apteryx_rowi	10.0	1.4586616363060263	1.5495915548799017	1.2288744974084642	1.9809124173469834	0.6126905949545154	0
Aquila_chrysaetos	10.0	0.9949384709844236	0.3170625554988408	1.3071313411617898	1.292729479994578	0.41111879037345705	0
Arabidopsis_halleri	8.34403411759628	0.9256734962333139	1.8862938579571236	0.49126483831634826	0.9420880021309666	2.976549648600528	0
Arabidopsis_lyrata	-0.6014909393535094	2.1159581719187655	1.9939004445472641	0.7614381450387957	1.2166078739337236	-0.037372756195983674	0
Arabidopsis_thaliana	1.3132972618221175	0.04294894445104277	0.3048014987331632	-0.013341375106127151	-0.5836236656626672	0.17711350920297586	0
Arabis_alpina	7.223780146806322	1.4088690486560298	2.7391841316959877	1.223981876731856	0.0760689949105947	0.0015213724751266765	0
Armillaria_gallica	1.577313692798048	0.6811850269151603	-0.23846825314563658	-0.3030157508507971	-0.12479045513544117	0.33344184817646316	0
Armillaria_ostoyae	5.093321248040951	0.9588567171161555	0.03344457647613571	0.6583062853024845	7.271357070863162	0.2745262208920368	0
Armillaria_solidipes	0.5127816024915144	0.9374465633062367	-0.9149121686667754	0.15858010687229715	0.2924009706252203	0.0	0
Arthrobotrys_flagrans	3.300904383099634	0.9289580100033947	-0.01636004953819838	0.7753349947673671	0.5123911237861093	-0.2847193709440975	0
Arthrobotrys_oligospora	10.0	2.270006940483778	1.4402615589283763	0.8720155685674452	3.1491695615304023	1.006989609583623	0
Ascobolus_immersus	5.527645373504095	-0.06530040248820303	0.25599462475157414	1.3513180281137716	1.6249182848931634	0.040191955791108874	0
Ascochyta_rabiei	0.11909143988818213	-0.8660429859224646	0.11162699300621352	0.06154561965214885	1.4406566062453294	0.0	0
Ascodesmis_nigricans	4.817909191520378	0.08225682524497716	-0.026325162553892906	0.4803605906507496	1.8395782184656955	-0.6583303524475255	0
Ascoidea_rubescens	1.6953139533527979	0.28219147174825027	0.612355090245442	0.1518046561857264	0.9742147143213292	0.6747154169984814	0
Ascosphaera_apis	7.722116207245056	1.244627029299041	0.1606190644786021	0.40069842575525283	1.1782132418546096	0.6195408803222029	0
Ashbya_gossypii	0.3765226350970936	0.09840715451895884	-0.03650638928444647	0.4836730002843528	0.0	0.0	0
Asparagus_officinalis	2.598170970481368	1.2078945992949135	2.0741030186830485	0.7146220410096329	-1.8945523789192045	-0.4210120955695331	0
Aspergillus_aculeatinus	1.3519541000096187	-0.0960203586015544	-0.3135929637577373	0.38331383151972187	0.10453156683967435	0.0	0
Aspergillus_aculeatus	1.7163808673891245	0.02326367817354979	-0.09430500594305674	0.04513731987920585	-0.11356298377165015	0.4590209755455527	0
Aspergillus_alliaceus	1.752661682905587	0.7654821772997947	0.46506143982084436	0.6655943968235872	0.5505722073175118	0.07518384840517464	0
Aspergillus_arachidicola	4.531581050026348	0.4465570627450749	1.326207880662708	0.5674756058060022	0.8885672255171299	1.3164929473807239	0
Aspergillus_avenaceus	1.5366736031629384	0.18694898151249584	0.09459007189227525	0.6290546142390315	0.1984987812968603	1.0616992376552716	0
Aspergillus_awamori	2.345707366925885	0.18463592148073998	-0.2094341337830027	0.7232266906272851	0.5806134929687007	0.0	0
Aspergillus_bertholletiae	2.4600374881790033	0.3095036698736205	0.755580583068972	0.1962069790937447	0.5198104544209101	0.6518891329858049	0
Aspergillus_bombycis	4.019845153728931	1.086296657184933	-0.5075515554896898	0.6910094378026711	0.6674493197085901	0.6761050026597358	0
Aspergillus_brasiliensis	0.30629096495988345	0.22155927648233695	-0.11221195913219356	0.19663140059592502	0.4045569005229252	0.24876061032031072	0
Aspergillus_brunneoviolaceus	1.2717785821032352	0.14003230619390172	-0.16322816905937326	0.1349057391884062	0.0	0.0	0
Aspergillus_caelatus	2.1806803669552988	0.2648626400715908	0.046004773935291565	0.3029497538440015	1.071029118414514	0.32450956026383593	0
Aspergillus_calidoustus	1.788588929224954	0.23410803005445457	0.5301009173764883	0.8086385039917952	0.13730700275840713	0.16678985990062092	0
Aspergillus_campestris	2.785059216529067	0.6817556290398715	0.8725437619504124	-0.0640555306029696	-0.14985175842572748	0.10308961676633925	0
Aspergillus_candidus	4.822468939361548	0.14981630770825732	0.5021478828537246	0.18842785346097543	0.6870485368480606	0.41054340490708713	0
Aspergillus_carbonarius	2.6090131884972285	0.21950842847272248	-0.2111640812165325	0.17363853021087292	0.2294900685619605	0.0	0
Aspergillus_clavatus	9.0760883793391	0.32071254694372225	0.6865626652033612	0.3934311975992874	1.910828357268637	0.6127515687748364	0
Aspergillus_coremiiformis	2.632087116217151	0.31486278821618696	0.21974324963586078	-0.09955805401011691	0.14170329164854495	0.6270205431018949	0
Aspergillus_costaricaensis	0.20098749604513996	-0.1499345113067646	-0.09862603779807132	-0.2211973849163411	-0.4245477531701474	0.0	0
Aspergillus_cristatus	5.101981167569651	0.9180725928555339	0.7824672038492642	1.5246731165684786	2.1145686329118623	1.1734907440427282	0
Aspergillus_ellipticus	1.7572357495306257	-0.44360262430104025	0.12690538367259038	-0.5754711577597501	-0.13225682346747336	0.0	0
Aspergillus_eucalypticola	0.7944259004189698	-0.24968577775303943	-0.6698879611534023	0.025873433955486663	0.2407468658835865	-0.06876721457740373	0
Aspergillus_fijiensis	1.161431418905561	-0.11616021786890364	-1.0692246474828158	-0.2661670703890125	0.0	0.0	0
Aspergillus_flavus	8.848729645097533	0.5787413425994303	2.2058528674529545	2.2244023944852898	1.9980559721913878	1.8945180196446092	0
Aspergillus_fumigatus	8.966390573472543	0.6696995460561626	-0.1545106212879045	1.8114801230184003	0.3749615793132764	0.31038320936587577	0
Aspergillus_glaucus	4.663149446992801	0.29061700677735336	0.5541304381324093	0.5853303501733711	0.8630681404887861	-0.07558686073769369	0
Aspergillus_heteromorphus	4.135640348213178	0.6038849901665189	0.3514956695045495	-0.20497902066699192	-0.09997801256160709	0.0	0
Aspergillus_homomorphus	1.9774609660329039	0.2174419334676154	0.40531295669201395	-0.11382658845978129	0.0	0.0	0
Aspergillus_ibericus	-0.04626700664076097	0.021103682121684675	-0.1404164146046952	0.08116298809063828	-0.5277286393208459	0.0	0
Aspergillus_indologenus	0.251366345119489	-0.09788475902281499	-0.22866638668746272	0.4235922263286505	-0.05631958034001032	0.0	0
Aspergillus_japonicus	0.6281968179567952	-0.03905647726854498	-0.05997358689361885	-0.17543872686561898	-0.47502112777830185	0.0	0
Aspergillus_lentulus	8.126217780808929	0.8012205142767688	0.18726459578507249	1.195697913551059	1.6681862341216123	1.3481172635789322	0
Aspergillus_leporis	3.9399204045260205	0.9175898124892716	-0.03833302739864681	0.35769646424275114	0.2884384271524499	0.2709372203667972	0
Aspergillus_luchuensis	0.03654375151526307	-0.07246334039938725	-0.34510701924204573	0.11798995232978415	0.3324078201878576	0.5532893947466477	0
Aspergillus_minisclerotigenes	0.674985170788243	-0.08788794443980225	0.28847044566293395	0.4003995084052822	0.3934167760954192	0.4346468510665333	0
Aspergillus_mulundensis	-5.626687829171468	0.13463999926330014	-5.423291711230447	-1.6635798335777967	-0.6756572746060958	0.0	0
Aspergillus_neoniger	0.7893975440084513	0.08120526361795517	0.2374238989915556	0.33350075111846494	0.23339923394552672	-0.4618376165619264	0
Aspergillus_nidulans	4.404152246323652	0.4315077996183692	-0.028506732569163293	0.5881593005203518	0.22589739440806159	0.2531243762776642	0
Aspergillus_niger	4.714852937743606	0.8187432873604246	-0.01618452060440882	0.694901537484182	0.8512386693973546	1.4494443996097397	0
Aspergillus_novofumigatus	0.03977014015637548	0.5538950073680456	0.3293020251501256	0.1127610943151907	0.7576211515722333	1.0610577526183784	0
Aspergillus_novoparasiticus	0.2474497966714333	0.09307337635486537	0.3309391337022864	0.7852996466407425	0.274914276678369	0.30731606365355135	0
Aspergillus_ochraceoroseus	7.228776128699649	0.9821722627062959	0.1941494833306559	-0.07629752029523755	0.09664655206233795	0.53739556687138	0
Aspergillus_oryzae	4.479345064386624	0.27391489116017287	1.1276105931022755	0.577391533059761	1.850011587180575	0.265561870378169	0
Aspergillus_parasiticus	1.2621469716637337	0.37257180325168643	0.7650493090943375	1.2396345275079834	1.1290597038231829	1.0324172779918717	0
Aspergillus_phoenicis	0.8149675578946518	0.3631241353953874	0.26657329477628167	-0.03724622830328528	0.5956168391318148	0.2940361795256105	0
Aspergillus_piperis	-0.04988067620192743	0.018179340924177976	-0.45291483621571665	-0.24213352375542588	-0.0012150554070737146	0.0	0
Aspergillus_pseudocaelatus	2.79977965042887	0.1613952558744446	0.1970273783761939	0.2653272548014941	0.15203167511367546	0.752890843009976	0
Aspergillus_pseudonomius	3.551011812752615	0.06605691103397683	1.041594045891533	0.2264954139957995	1.1233489302427	0.6202952443012663	0
Aspergillus_pseudotamarii	1.4772190668345808	0.10943117907357405	0.6268599575849424	0.0953865362427313	0.24901251638216348	0.32352628043064496	0
Aspergillus_rambellii	10.0	1.1810145772014646	0.37384037423900035	0.43314228122984016	0.590701881704126	0.9664199840520716	0
Aspergillus_ruber	4.067315151284792	0.7149894092574047	0.5590426238890279	0.2218331629927706	0.3375794926667773	0.4462575306976932	0
Aspergillus_saccharolyticus	1.541273684820597	-0.11737036184049199	-0.14873699353288308	-0.21397542970268324	0.665452686397469	0.0	0
Aspergillus_sclerotialis	0.27105443316340405	0.10448793279847396	-0.4577110986645178	-0.3782120900535493	0.3696197724199959	-0.32694435570805475	0
Aspergillus_sclerotiicarbonarius	-0.2672153546696563	0.019896639066442026	0.05878007144170668	-0.9764481645581043	-0.1674019317279375	0.0	0
Aspergillus_sclerotioniger	0.0485371534652852	-0.11355158214406422	-0.13247052616649527	-0.5245694554302732	0.2316943101853277	0.0	0
Aspergillus_sergii	0.44013067463031563	-0.2635043859662888	0.23360075310789066	0.11129323204030933	0.5343553187001241	0.6035667291611333	0
Aspergillus_sp	-0.6485257280468977	-0.8426498817882908	-0.6806139527742219	-0.18546491578840898	-0.09615966922197652	0.0	0
Aspergillus_steynii	1.5043116582505625	0.12696675213274694	0.10025402715686231	0.06376960268930902	0.20925310314937992	0.2467717014734715	0
Aspergillus_sydowii	2.7011215075522275	0.5732090453238982	0.15074445358270266	0.544039028626855	0.3999728149591187	0.3708081742626124	0
Aspergillus_taichungensis	4.426797096495601	0.1324460123794901	-0.022959371523398785	0.6197247024558475	0.6269232854201676	0.46540593645469636	0
Aspergillus_tamarii	2.8554358196108782	0.47867021162093326	0.5180725994029888	0.09162706101984393	0.5474139967051153	0.7685787972836926	0
Aspergillus_tanneri	7.906635978089477	0.9126822530030405	0.3216321928270163	1.071611652899966	1.2911111966368276	1.255620166675257	0
Aspergillus_terreus	2.3419266258513347	-0.13024711041530734	-1.3264650079901348	0.7464446358182657	2.1598222898876194	0.4761490862249504	0
Aspergillus_thermomutatus	0.901263013835108	0.3072890896359154	-0.04560414165063253	0.6619454732675177	0.2123355223651305	0.0	0
Aspergillus_transmontanensis	0.2918452450746016	0.21006374813932474	0.2608336243619199	0.20837062005593995	0.5924577238175045	0.055339324002360996	0
Aspergillus_tubingensis	1.4224633699960605	0.4561906076337924	-0.029541936904183733	0.4359220922533513	0.6921550318309301	0.4151867715532309	0
Aspergillus_turcosus	1.810910020877466	0.16008536754315267	-0.47532400303156835	-0.046841351962195	1.0206764305818974	0.6468554012850002	0
Aspergillus_udagawae	7.357120915781722	0.5674819731114941	-0.1220316883938655	1.6412768117564942	1.470151232587585	0.6448337136188478	0
Aspergillus_ustus	0.28352632519555127	0.34487007991416424	0.0	0.0	0.0	0.0	0
Aspergillus_uvarum	0.9836750957604425	0.18070135511037166	0.15452258951448947	0.202079538748297	-0.1909528150451616	0.0	0
Aspergillus_vadensis	-0.07831142252128513	0.15157532659654005	-0.31427021906118635	-0.2198283930710303	-0.2363445614004125	0.186372677596547	0
Aspergillus_versicolor	0.8317852133227761	-0.07107717497627195	0.061872227346165425	0.48955273257862936	0.7630713153255472	0.07118331328916455	0
Aspergillus_violaceofuscus	1.0762833339988203	0.11040911277338167	0.26012177319189794	-0.06657491738146427	-0.023261955124289108	0.0	0
Aspergillus_welwitschiae	0.15797227213394505	-0.1489286512897062	0.055500951385321594	0.39437887839641705	-0.2664619553552499	0.23613963939307503	0
Aspergillus_wentii	1.117298443895991	0.5848958908435952	0.031370037102179595	0.026144724707477262	0.3925520784632191	0.2304248213605061	0
Astatotilapia_calliptera	9.893521161812643	3.9419420363245887	0.30945487440783825	1.9692179162462702	0.18052586784413446	0.8170985172840798	0
Astyanax_mexicanus	10.0	10.0	1.5597794067616964	0.9239886670557365	0.46740174607742446	-0.9688761633202092	0
Athene_cunicularia	10.0	1.904177028070531	0.7666440121426902	2.2927196221793342	0.7452137576949194	0.07770495154584693	0
Aulographum_hederae	0.24068563748152602	-0.23394299982048708	0.42690179066059936	-0.08692536739897722	0.35311003683401165	0.0	0
Aureobasidium_melanogenum	0.8438300447305076	-0.11823277421275796	0.01640459923742101	0.7242177533661224	0.6167900580891106	-0.18585126514003955	0
Aureobasidium_namibiae	0.8657388934691614	-0.3157452829797067	0.6735528109085888	0.6634306156835311	0.5714750544592547	-0.20384239613138672	0
Aureobasidium_pullulans	10.0	1.1277533662902757	-0.5800442375467029	4.854676696315832	10.0	0.5280658048294522	0
Aureobasidium_subglaciale	1.1403390660798205	-0.2737033020761369	0.10914922380854285	0.21394617905277222	0.36343425143163843	-0.06510162237416368	0
Aureococcus_anophagefferens	10.0	3.984037170076859	-0.5362980583378443	1.748646570403082	0.2077301208518247	0.074378350446115	0
Auriculariopsis_ampla	-0.0922552674422576	0.4090201715956756	-0.7788742301158731	0.043617439534818135	-0.48897685621387116	0.0	0
Babesia_bigemina	-0.08069139482811713	-0.05533200315288125	-0.022807067927244306	0.0	0.0	0.0	0
Babesia_bovis	0.12161545471243795	-0.09245436320502824	0.588705136647868	0.053290465233862445	0.43548102184754856	0.0	0
Babesia_ovata	0.11968939710475579	0.09471975658343923	-1.0399783280770367	4.2078177759001	0.0	0.0	0
Babesia_sp	-0.16654783223018382	0.25680534774955477	0.5954113698235448	0.07074151136036916	0.0	0.0	0
Babjeviella_inositovora	0.8741327594942465	0.3756648068856602	0.2895409208637199	0.5649582512621214	-0.13447105203556053	0.0	0
Balaenoptera_musculus	10.0	2.034544926771384	0.10791592511722277	0.5024394100223589	0.8541960547822942	-0.8445619377405919	0
Batrachochytrium_dendrobatidis	1.060905274104439	0.7379067870988435	0.1054054871209728	-0.18010888125490002	1.448928925945319	0.0	0
Baudoinia_panamericana	0.9207513958334498	-0.06147929340904735	0.41496725380830507	0.1861763253552835	0.0	0.0	0
Beauveria_bassiana	2.814084612302248	0.8065780814053175	-0.7018286956462915	-0.17948380308744158	-0.4154357859251207	0.4914219433638935	0
Beauveria_brongniartii	2.9113908130083166	0.5342019408088188	-0.5992497011235862	0.6886562722146445	0.7640402077522422	0.5874791563473749	0
Besnoitia_besnoiti	2.1447016984898317	2.762019295717556	0.7774742855683731	0.19305883409028582	0.23116229181096673	0.45152262850431557	0
Beta_vulgaris	-0.24339957346755203	0.01891224174247097	0.3387078267948216	0.21886688566200344	1.119063000496554	0.17355580372554158	0
Betta_splendens	5.125004228599593	1.6666618681566776	0.6462040627367883	0.5939204439740782	0.13342429062583774	0.9707263009529964	0
Bifiguratus_adelaidae	0.1049047603225135	0.3038324036087825	-0.012524888347626032	-0.18128343028102753	0.0	0.0	0
Bigelowiella_natans	4.975269132842897	3.602737404350954	3.7146210799338237	-10.0	0.2714270102286492	6.052674371068878	0
Bimuria_novae	-1.2440229149506146	-1.6126621539178625	-2.1894273525796812	-1.4829271338890917	-0.21437914690612064	0.0	0
Bipolaris_maydis	0.9215803226389033	-0.15146343302602713	0.18830760133154892	0.034824015039315565	0.21937754702907145	0.4725293258170347	0
Bipolaris_oryzae	0.28461689060650863	-0.18038704285987628	0.18663235597107797	-0.10013314318696465	0.5966697915059832	-0.025572064397903983	0
Bipolaris_sorokiniana	-0.2675646271733968	-0.07827535166177024	1.0813047848920403	0.41342157559444787	0.0	-0.12309946207595827	0
Bipolaris_zeicola	-0.7671328051527768	-0.046014628344373226	0.37619276486534575	0.21654588225169855	0.0	0.1582709876938459	0
Blastocystis_hominis	2.419889752965026	0.9769424080788912	0.685378132541114	10.0	0.1764065405068905	0.0	0
Blastomyces_dermatitidis	10.0	0.6410328966807456	5.338054291550091	0.4967260033542157	0.4370043050441127	2.7912470156583176	0
Blastomyces_gilchristii	7.20273960450619	0.19396592539151136	4.660955695876417	0.24227153776404495	0.13060412662051699	1.0715370339111154	0
Blastomyces_parvus	9.064089121553547	0.6867338106228454	0.6647007735478404	0.213529728533315	0.41261178732283527	0.32371968448642136	0
Blastomyces_percursus	3.9937382940966275	-0.1450077874333153	0.03952153140068155	0.3687216481274222	1.662225812898573	0.13192412696362588	0
Blastomyces_silverae	6.867950074095894	1.28725838503782	1.1865203305738177	0.38536297896268396	0.5493002715270311	0.2723542152542167	0
Blumeria_graminis	4.925449292717197	-0.3214261467214248	1.3428363069251519	1.3557544747143142	2.205186042766053	-1.3795538789648385	0
Blyttiomyces_helicus	9.490190893995988	1.071670345482787	-0.19120221546526098	0.7665835529215191	0.2032888317860645	0.17984977760152693	0
Bondarzewia_mesenterica	2.1449687568979146	-0.03427698927843584	0.1526525870201891	0.23840876715158513	0.9304781043494995	-0.11557026176325076	0
Bos_grunniens	10.0	1.1409437976340888	-0.37149953104363176	-0.1927189220894632	-0.31595247843371704	-5.223973072304934	0
Bos_indicus	10.0	2.5417844346480583	0.7653267041987313	1.0233389199350527	-1.0829459375599177	-8.836881051206262	0
Bos_mutus	10.0	2.011323663058775	0.7544414704113315	0.10932351902383906	-0.9502025452360807	-5.7564357711969025	0
Bos_taurus	10.0	5.572053518538471	0.24881023719442308	1.3491905707987113	-2.311492091487557	-10.0	0
Botryobasidium_botryosum	2.495469347618728	0.37940224900357394	-1.1276439716312583	-0.29294012996439706	0.26392224280216225	0.1790454807437428	0
Botryotinia_calthae	0.5059653835344933	-2.0619276524857755	-0.4773452027249678	-0.9581195960171306	0.08274609947944048	-0.8312075862825669	0
Botryotinia_convoluta	0.10485339751909796	-0.3372196765211015	0.1295681763811621	-0.4873964570204719	-0.0011780003036374054	-0.1535646510333185	0
Botryotinia_narcissicola	0.71592645704568	-0.3662876201464343	-0.48698472945656174	-1.612021802172454	-0.04638531280067309	0.06034711540179386	0
Botrytis_cinerea	-0.508877847475008	-2.3215040114644756	-1.0539723533037513	-0.7276964917924882	-0.16793851880438204	0.3328710793262561	0
Botrytis_elliptica	0.05821142743198432	-0.7981994353699418	0.15821900404112757	-1.3033550059859034	0.4495258266498874	0.7280591989672122	0
Botrytis_galanthina	0.7666085202690007	-1.1445285023175151	-0.5346200006921373	-1.5750402215583315	0.5560042032690076	0.2655501966698999	0
Botrytis_hyacinthi	-0.10772026911816288	-0.8873482803850523	0.19967989286189522	-1.3134300863208674	0.49370578237170154	-0.10924867464327193	0
Botrytis_paeoniae	1.3288693596882228	-0.5756245050517599	-0.09356458617636038	-0.5766075748121351	0.19407081821499403	-0.051657477550763393	0
Botrytis_porri	0.8653318504214629	-0.32964699707921996	-0.3425704528587039	-1.053863088164355	0.025312013434170683	0.0	0
Botrytis_tulipae	-0.30298579469595605	-1.1203519920059997	-0.15099440161562136	-1.2830332272717353	-0.5898849483930465	0.0	0
Brachypodium_distachyon	6.368033458880344	1.086884741445232	-4.247706941280909	1.4423544173999245	0.1776280383920208	0.0026731259813553474	0
Brassica_rapa	0.935456662366837	10.0	10.0	1.3012643642500117	-7.550591432300865	-1.5937508000854297	0
Brettanomyces_bruxellensis	-1.161043849127044	1.5783655554809022	0.5175451666318701	1.9846136469305342	1.7789572925867834	-0.47301294598842153	0
Brettanomyces_naardenensis	0.3054803707679637	0.5586594729332787	-0.3807394883302133	0.27433064676154095	0.056709462183061485	0.0	0
Bubo_bubo	10.0	2.3910929625184343	0.8733790471030113	2.11854253124893	0.640727430223321	1.280332579996262	0
Buteo_japonicus	10.0	1.9648029645249145	0.36294782395930686	1.315979451771837	0.6252543858838213	0.5908695251913785	0
Byssochlamys_spectabilis	1.1527987034892613	0.12232198305706356	-0.7879380341438943	0.25276319441040573	0.08058891334983886	0.2028023897381278	0
Byssothecium_circinans	2.4594258461498257	-0.10308235429049786	0.09018786737174722	-0.14929877856791918	1.4809025929912185	0.0	0
Cadophora_sp	-0.7423798013707231	-0.36426420365461054	-0.9967956911835434	-0.36843435219288406	-0.34518358093632906	0.0	0
Caenorhabditis_elegans	5.29494133207214	0.49764213221654496	1.6672663773938314	4.216425093489926	0.8935964046565611	0.31167435497926205	0
Cairina_moschata	10.0	1.1506386095690861	0.6965071510182496	0.46654449255885205	0.3205044936816636	0.0422662199054037	0
Calidris_pugnax	10.0	0.39115614385202124	1.0802531701036175	0.826547783663341	0.23711186573813947	0.5748016082376147	0
Calidris_pygmaea	10.0	0.5845392560291546	0.20084562590360477	0.34647383104177915	1.1261540824210843	0.5349219585370459	0
Callithrix_jacchus	5.456972627435334	0.2576082675482162	0.6796985019914462	0.44649029498132836	0.08091349286936163	-4.3709451073741485	0
Callorhinchus_milii	10.0	2.4452172955508056	-5.206237187626949	0.21609782539803424	0.4955251879048426	-0.014504898493656992	0
Calocera_cornea	0.8660827420721882	0.10967870079270657	0.04749815798177082	0.0480423885300206	-0.1290848029486891	-0.12166969204036017	0
Calocera_viscosa	0.32218193338424994	-0.21447796418504578	-0.15421643325576703	-0.047843117745247236	-0.11537708038758639	0.0	0
Camarhynchus_parvulus	9.615543939633394	0.8824963976994963	0.8814803226323485	1.3456673449654764	0.516701042410549	0.49133283155986396	0
Camelus_dromedarius	10.0	1.3543439899906442	-0.23114742207906594	0.37951607758961714	-0.13253930215589882	-0.1755812871222713	0
Candida	10.0	7.0302659622129084	-0.054084428959686785	0.9595151329616408	1.696365058770337	1.1219478479521983	0
Candida_albicans	10.0	10.0	4.455933213302973	10.0	3.9403629399338995	1.3773654702180869	0
Candida_auris	0.07370862948037975	0.24754691604632703	-0.3065642589037688	0.1579088900494969	0.645916417629516	0.0	0
Candida_dubliniensis	0.4523885997445467	3.3271877485332886	-0.32838796808210463	0.9795835420154312	0.3366993368824233	-0.08043739580553173	0
Candida_duobushaemulonis	-0.3313650055394172	0.4286274045293272	-0.042891107582081534	0.13973185034046526	0.0	0.0	0
Candida_glabrata	1.9750543951708812	1.6808236402872534	0.5667283291149908	0.2628580408625912	0.4145064266269501	0.0	0
Candida_haemuloni	0.5013347463598666	1.3799064990059078	0.03825062534214202	-0.2808214542030751	0.2958417848739368	0.0	0
Candida_maltosa	0.8872110486069137	0.2167250451863384	0.9378878805955466	0.37304554842592436	0.1285250342724634	0.6368899516468074	0
Candida_orthopsilosis	-1.0332161308201488	2.388650513305559	0.01726626191078129	0.24461967619369016	0.1399627158946112	0.13602669289380817	0
Candida_parapsilosis	-0.8587850818743213	3.027766487554659	-0.23910952360588308	0.02532209669881837	-0.17158230337081903	-0.05466581050770675	0
Candida_tropicalis	0.20004605080475846	2.868238423048756	0.7812988725033027	1.08567365335452	0.5824022857725857	0.03498242573230118	0
Candida_viswanathii	-0.5730179705777187	1.0107576338982964	-0.8019973810221904	-0.04586966656137489	0.5913824122977452	-0.05506639244469003	0
Canis_lupus	6.421746267379648	-9.163108282340652	0.7483051594036811	-10.0	-0.6746039149875115	-2.4606592767557323	0
Cannabis_sativa	9.97696214569664	2.9554199779986257	3.690382435934483	-0.9007789502110874	-2.0244223809859765	-2.040047151073557	0
Capra_hircus	10.0	3.0446905078515893	2.7507287054421803	0.5226691978128849	-2.384128139266819	-6.248914640310716	0
Capronia_coronata	1.1589300495656627	0.1953079085100769	-0.9459058163534926	-0.9719062494397739	0.5433494583373596	0.0	0
Capronia_epimyces	0.439060382456747	-0.5115357739705733	-0.057585151839293386	-0.5872710926191541	0.5280609120481499	-0.6177978442376809	0
Capsaspora_owczarzaki	3.5332890357723725	0.4287416966930946	0.9131144983600542	0.3430753186973717	-0.009366753849008716	0.14603998501893198	0
Capsicum_annuum	-2.836460128042865	-1.2812093043147506	-0.18153790831126715	-0.700402878097786	-2.382477028498699	-1.1562298136589362	0
Castor_canadensis	-1.42420374380004	-0.4302708963972692	0.21285055335362313	0.19686649805650827	-0.2002867652771334	-0.05044560104434936	0
Catharus_ustulatus	9.77746001533649	2.2051617307543143	0.45462372364971537	0.4454937288330485	0.5501846389106434	0.753531848198835	0
Caulochytrium_protostelioides	0.9338983236819184	0.5734232445339584	-1.4923892126038145	-0.852776971399161	-0.17565799748352204	-0.48836591097462456	0
Cavia_aperea	8.643780761418814	2.774249695760299	2.707762205335658	0.004129592421151222	-0.0350460084970615	0.04213224497967911	0
Cavia_porcellus	3.939736843399371	2.165030970362023	-0.22046537095206128	-0.329409360911518	0.6584427005618498	-0.47119418007426606	0
Cebus_capucinus	7.559266673349453	2.7816897964300904	0.6734079995361432	0.7708908897004707	0.7836462447494553	-0.9622362103876502	0
Cenococcum_geophilum	0.2990352545326663	-0.2538357682196575	-0.671441943084778	0.20356337111403383	0.0	0.0	0
Ceraceosorus_bombacis	0.6687764319853684	-0.02786797273669607	-0.7302343285942499	-0.12809275265564357	-0.2104397113969662	0.0	0
Ceraceosorus_guamensis	0.09754897677278912	-0.20189988279614604	-1.4848116590274916	-0.3996197583026415	0.11079345654157406	0.0	0
Ceratobasidium_theobromae	2.2947497071841223	0.5245495453441724	0.004421588361642452	0.5697049314318009	0.1970722594083791	-0.29082668061373274	0
Ceratocystis_platani	1.5464242095831493	0.4032417689048907	-0.17111456689912874	0.4111788587672652	0.47009315945110347	0.32648866227295964	0
Cercocebus_atys	6.436937108504534	3.772738871027633	-0.15579408976924017	0.16726051650597684	0.18004120637827878	-2.736398147494235	0
Cercospora_berteroae	0.06862986789586499	-0.15454606963530085	-0.5566336263419589	0.1365594596579469	0.2087614880650877	0.0	0
Cercospora_beticola	0.21790869449700923	-0.24893431599993868	-0.2318702815464073	0.15392928105651713	-0.21881219571911725	0.0	0
Cercospora_zeae	0.684729549486871	-0.9766193316546947	-0.07928064428072538	-0.2990103969939127	0.0	0.0	0
Cercospora_zeina	-0.19745127306141746	-0.3402750595452822	0.5450796072088888	0.17633913530965262	0.34648757067668084	0.3012106654651312	0
Cervus_hanglu	10.0	1.7064091827845886	0.23084073014538453	1.0865481954325893	-0.33896121797699424	-8.551894638966438	0
Chaetomium_globosum	8.135735338167446	0.7251135766022749	1.8151555528069467	0.3919023670287774	-0.18418708825774113	0.1700775646235796	0
Chaetomium_thermophilum	6.168087222519279	0.42612467483631955	0.02259450001623109	0.23375115784915057	0.5579311261589727	-0.16648026876597982	0
Chaetothyriales_sp	-0.01006600994600565	0.315622623907264	0.27857170114607144	0.07694658534877392	-0.1001805032445201	0.19755382889924566	0
Chara_braunii	7.514506747054037	10.0	8.30321529088651	4.203969088753494	-0.24644043601907795	-0.5321863985438045	0
Chelonoidis_abingdonii	10.0	2.078181819424933	0.9700267142843542	2.744559873872912	2.3708321152159173	0.1623436389542645	0
Chenopodium_quinoa	5.4529050852733585	-1.1636361220405804	1.0953919906052507	-0.3780183026903307	-0.1542377644320966	0.5367464314802507	0
Chinchilla_lanigera	2.440554016916634	1.1069221314601714	-0.44886017861347144	0.19879445162392692	-0.1195082500919739	0.3811399094055527	0
Chlamydomonas_reinhardtii	2.627337035687332	0.29546919742619465	-0.3966808238614446	0.5797747563195766	-0.180869685774565	0.3972443432476275	0
Chlorocebus_sabaeus	5.722222868757346	0.5088161855591641	-0.5574670857262385	0.11814511201101406	0.6306260623517043	-0.5674028805028738	0
Choanephora_cucurbitarum	10.0	5.887735507431127	2.8351126898940944	2.807801810282116	0.8149634832351422	0.36707665791102323	0
Choiromyces_venosus	10.0	0.10721018897349849	2.687755223137541	1.5536061204482774	2.2275475887689904	1.172952075848932	0
Chondrus_crispus	1.6483740955205861	0.42973549040793635	-0.721961558254093	-0.10702214054169538	-0.028254979421115062	0.0	0
Chroomonas_mesostigmatica	0.3784659437301253	0.0	0.0	0.12186587459026743	0.0	0.0	0
Chrysemys_picta	10.0	1.7708923816345037	0.9032774130093468	0.7905467939111688	1.949341151075111	0.8998930759022442	0
Chrysolophus_pictus	10.0	1.5160192468804166	0.2332618404080132	1.1175945666853362	1.1594055803192274	0.0	0
Ciona_intestinalis	2.683040538483112	-0.029455417423269452	0.18444536627635202	0.03867851749185839	-0.11845882677645936	0.031191377977414957	0
Ciona_savignyi	0.5977103673123603	0.3463625661961266	0.9265203694447514	1.6657842494287383	0.21878184560614608	0.11982681419378428	0
Citrullus_lanatus	-9.572030407035372	3.7834063332810763	1.8293856609624506	-2.874050785473576	-1.9949167166607726	1.9288750143910824	0
Citrus_clementina	-0.6086035949130463	0.20001025150457158	-2.7746782286895324	-1.033529066998316	-1.9828928634963168	-1.5017626166561155	0
Cladophialophora_bantiana	-0.3594262660377248	-0.04072693595830085	0.5041705590501072	-0.07643873789420914	-0.054435214074723376	-0.12543712777850544	0
Cladophialophora_carrionii	0.5573415981259223	0.2576040276622239	0.00741130823814871	-0.09937320296123622	-0.48562615453428043	-0.1847688454480981	0
Cladophialophora_immunda	0.17971397897127395	-0.24663342480549066	-0.022293220478002047	-0.08870667488925865	0.0	0.0	0
Cladophialophora_psammophila	1.7192328736027824	0.21054645351403914	0.3018914979994478	0.05619220869095453	-0.031356106602292155	-0.07578085704212383	0
Cladophialophora_yegresii	0.0058664877416602645	-0.10528974777439837	-0.43418962008881296	-0.0553106779659236	-0.0772660979870745	0.0	0
Clathrospora_elynae	0.7772348961028405	0.10438425443147965	0.0665834064966749	0.19502520378077404	0.2290353085675707	0.0	0
Claviceps_purpurea	10.0	0.6789121500389127	0.6620689274522736	-2.524323645186025	1.1509966670350222	0.9631074174115162	0
Clavispora_lusitaniae	-0.4612598506713952	3.6220691939479	0.3200036101300032	0.42944698102538476	0.12894822894590963	-0.6282295124423738	0
Clohesyomyces_aquaticus	2.7954394616814944	0.23708881210849847	0.031151606131375863	-0.45203518560292993	0.06333343955190392	0.0	0
Clupea_harengus	10.0	3.471217368915952	3.216967768109567	1.6847324779298491	1.8175241152511654	-0.144723153701273	0
Coccidioides_immitis	3.864176293305205	0.014443279747000715	0.5484660041643908	0.07153005800275491	0.735700367293961	0.7348672702069995	0
Coccidioides_posadasii	3.667886683348936	0.19434542137562777	-0.10339828038437093	0.09306362514971533	1.259693073915425	0.5003583813032386	0
Coffea_canephora	3.5670383464176947	0.35007020636564257	-1.6469176438977506	1.0682057292019078	1.7627645256100666	0.5051745857531125	0
Coleophoma_crateriformis	-0.10475912133344287	0.13454538011571532	-0.5699569713537205	1.0534283816123173	-0.11595146194404661	0.0	0
Coleophoma_cylindrospora	-0.7769475675576859	0.11519872737102617	-0.16927532459038774	-0.09423865662093872	-0.10666024012284026	-0.7831774059520248	0
Colletotrichum_asianum	-0.19114034794390783	-1.62113264865302	-0.29719588864990537	0.11725823026487413	1.2034684373544264	0.0	0
Colletotrichum_chlorophyti	2.1389164916729784	0.24508878551533572	0.7563863566991129	-0.23554511755358953	0.4664592896861684	0.08470687424624422	0
Colletotrichum_fioriniae	1.0958681277192692	0.2952236245829427	0.521606451970276	0.3419554377662857	0.055757169574437764	-0.1043909606806038	0
Colletotrichum_fructicola	0.7926934788837063	0.4209534179199476	-0.5710531284950365	0.6620927196753429	0.19937034294330844	0.03320410507620094	0
Colletotrichum_gloeosporioides	1.181658329894645	0.4033617127722755	-0.22804186215175554	0.7814740982771343	0.029444572518865	-0.18444651960813063	0
Colletotrichum_graminicola	1.3438386761981245	-0.06216511145109253	0.03879582275375295	-0.5316873018149747	0.2963711431543283	0.44516261669066237	0
Colletotrichum_higginsianum	6.214574355835688	4.39945203848423	2.1295422277466205	0.4861824366748692	0.18665335496873647	0.2025829675900536	0
Colletotrichum_incanum	1.4418953333232276	1.5491700767609975	-0.07742420984050244	1.445848505536543	0.027265946858449536	0.08490988081668517	0
Colletotrichum_nymphaeae	1.4252985770611275	1.3941887598480818	0.8137840571328069	0.4326232708638031	0.21891222088874884	0.2440121976804498	0
Colletotrichum_orbiculare	2.9545608848767553	0.18888850432283646	-2.7635773398188164	-0.8635938821167356	0.0	0.0	0
Colletotrichum_orchidophilum	1.3787025176897538	0.29723935817163694	0.22544156547935826	0.3714272686292965	0.38838888078804523	0.0	0
Colletotrichum_salicis	2.3988680549281582	0.5167513699348629	0.288987258976198	0.40415795298643303	0.29471328000257413	0.020343800624999738	0
Colletotrichum_shisoi	2.5276563703777866	1.2127025874866455	0.9476344991754916	-0.03204104042597089	0.2490146257264216	0.20261998024218628	0
Colletotrichum_sidae	3.687045463434172	0.6842450444906805	-0.2358621305717631	-0.023997944027529	0.49595153306814316	0.0	0
Colletotrichum_simmondsii	1.255195291714577	0.4006647959294906	0.4419628576399241	0.40989071346217654	0.35617225300537986	0.2243545230110074	0
Colletotrichum_spinosum	4.041022234949836	1.3440410279500816	-0.35735062473437057	-0.005503002521362742	0.8145076376505315	0.0	0
Colletotrichum_sublineola	1.6075248429654052	0.8352780340741459	0.2935622611787279	-0.3973177049889663	0.4848897882563102	0.08585167827244485	0
Colletotrichum_tanaceti	6.465286841771366	-0.18545168637761716	-1.2758328299155577	-0.7228721515468751	0.0	0.0	0
Colletotrichum_tofieldiae	0.9955943889608327	0.9878402119668046	0.19805528864467706	0.20372875306421315	-0.1956078582749361	0.3256406208401228	0
Colletotrichum_trifolii	3.532800690182658	0.7569482771582126	0.22326969480277062	0.004250503005162738	0.155149295470232	0.0	0
Colobus_angolensis	10.0	4.5692848094067875	0.4793305006474222	1.5685288304226992	0.516059940527693	-3.5131028711794983	0
Conidiobolus_coronatus	10.0	6.984218212445891	10.0	10.0	1.8741747862352902	0.16159193767993227	0
Coniella_lustricola	0.614591669194627	0.08636524262569215	0.5440971452356803	0.4135223729789714	-0.0749536578168898	0.2442461011458749	0
Coniochaeta_ligniaria	1.2212471036285613	0.5508888752878434	-0.40099061344203807	0.0	-0.06932896790753482	0.0	0
Coniochaeta_pulveracea	0.8938420226948114	0.3227201492224702	0.05394755535560337	0.09433013461973523	0.0	0.0	0
Coniochaeta_sp	2.723121059813831	0.5607136457813077	0.7401745556430276	0.1758745606872096	0.3738531036120046	0.42137269276468314	0
Coniophora_puteana	2.5129214281352477	0.29965365836431135	-0.7256149576313157	0.3479565353089989	0.1014800116059486	0.0	0
Coniosporium_apollinis	7.194048792109628	-0.14212451028567408	-0.14134992559839288	-0.2500901572965633	0.0	0.0	0
Coprinellus_micaceus	1.5337570871279995	0.5097272937074186	-1.508792177577563	0.4421956397783515	-0.03244570216981894	0.0	0
Coprinopsis_cinerea	0.85936789798361	0.6820853195578912	-0.06041584313073237	0.4508063234655498	-0.1474487221991872	-0.12953730309107792	0
Coprinopsis_marcescibilis	0.7032784048817542	0.292791876630805	0.01670790432748136	0.24671484785224762	0.05305299233365323	0.0	0
Corchorus_capsularis	0.36536032982085653	1.1584195669635255	0.5788459046959578	-0.49725505807566256	-0.1551928792086977	-0.349791302212019	0
Cordyceps_fumosorosea	1.7508571574607532	0.2582567275738846	0.2349782741930889	0.26080083837284196	1.1104790686356996	0.12656583393546436	0
Cordyceps_javanica	4.751921473281305	2.346169527194893	-0.437526269807105	1.7329659233570203	0.7774375687101479	0.4119765106103254	0
Cordyceps_militaris	3.7377807079468783	-0.4250526383397526	-1.1937324531369669	-0.09294264964012218	-0.040373055162682484	0.0	0
Cordyceps_sp	3.6086917701082397	1.2724877356330393	2.8778880896431223	-0.8584606943588668	0.11040376452758022	1.1212110843452792	0
Corvus_moneduloides	8.384411737819441	0.7945599542681135	1.3635958669364545	1.1932908635371648	0.9067910295778107	0.2620478616463774	0
Corylus_avellana	-1.2169813562194292	2.699761944794066	0.2658485391424523	0.68988934155382	0.13119759104951711	-0.0001772048360545638	0
Corynespora_cassiicola	0.5137200301623129	-0.18384580019600194	-0.16559568306991718	-0.4378272652881196	-0.2070010933451334	0.0	0
Cottoperca_gobio	5.7801419516541745	0.41642917185891515	0.4718223618116828	0.1338520168775955	-0.08160734807858262	-0.040099321554623674	0
Coturnix_japonica	10.0	0.42527912640649007	0.5249965162172963	1.6163054172155888	0.3353736158392726	0.31742142056871686	0
Cricetulus_griseus	1.5423683182718606	-3.9073462209918683	-0.10765236827757707	-0.552286668648425	-0.15457289243523845	-10.0	0
Crocodylus_porosus	10.0	2.55391739662299	0.7759336348838918	2.302185545111328	1.229627041307907	0.9787756935088108	0
Crucibulum_laeve	0.701441909121669	0.8376566843421187	0.7285704839577182	0.6149029199367367	0.25117177583696354	-0.4076796265047128	0
Cryomyces_minteri	0.25313428421782425	-0.1831234735207386	0.0844104812818121	0.30560547588515724	0.0	0.0	0
Cryptococcus_amylolentus	0.26861820472787307	0.16356578476971317	0.10259211585835108	0.04185428689447005	0.20546781341769702	0.05778513088162538	0
Cryptococcus_depauperatus	-2.3197216993910894	0.4531041629847245	0.293274744177435	-0.301609189572508	-0.4742219168052655	-0.17812311188891697	0
Cryptococcus_floricola	0.6102240979956048	0.08641030411641404	0.058696071092720764	0.21414640362311096	0.42900999975027176	0.0	0
Cryptococcus_gattii	3.815416665773328	0.9479933627663761	-1.5751095683869263	0.4557535874401806	0.5143591334512401	-0.294891440836628	0
Cryptococcus_neoformans	0.544369693595557	4.551811369499549	-0.3001664201538451	0.16081265464080644	0.2177103055281305	-0.12566247445375459	0
Cryptococcus_wingfieldii	0.046572155585124515	-0.3343968757138386	0.13715817931338384	0.9282849099251133	0.46524994396787184	0.23654712747833181	0
Cryptomonas_paramecium	0.7281254088219232	0.0	0.0	0.0	0.0	0.0	0
Cryptosporidium_andersoni	0.40935212107288044	0.431301604460574	0.3422491885422378	0.1781570778881106	0.27943826460343485	-0.034862399861706465	0
Cryptosporidium_meleagridis	-0.4577081567093657	-0.04833798025819405	0.20779186045858086	-0.029324168966670793	-0.41562633903246327	0.2928389199428132	0
Cryptosporidium_muris	0.018232108694706373	0.5956692641321174	-0.26246680863214095	0.0010018439529608791	0.13615879850485535	-0.3716729685332812	0
Cryptosporidium_parvum	-0.289821319226074	0.2786090408562894	0.4185897138314563	-0.11600614935214816	-0.8458874806847438	0.957555115269051	0
Cryptosporidium_ubiquitum	-0.24428999051833503	0.4753270399945499	-0.12071360380946043	0.8985092274121276	0.2804898911623874	0.24263579924008552	0
Cucumis_melo	9.64429865687845	3.46624769882883	1.1086320969830137	-0.008799208191470379	0.7298223788367685	1.4185122634519398	0
Cucumis_sativus	3.6043295494340337	2.8981546265925267	3.9705783070333656	1.545902282528453	0.6537731045911478	1.1182537583807357	0
Cutaneotrichosporon_oleaginosum	0.013237050974612388	0.12848627669410365	-0.6922908088356788	-0.4771746451409884	0.062048451941114094	-0.1971895825160558	0
Cyanidioschyzon_merolae	0.5135809294453884	0.6366817618281282	0.4953313018653762	0.26555184725684416	0.13309867248901683	0.0	0
Cyanistes_caeruleus	10.0	1.327593232724206	0.46190563912455	2.3345278796371995	1.0154531869947927	0.08206676693378509	0
Cyberlindnera_jadinii	-0.3465380516480742	1.184667416567712	-0.13177251015995894	0.840287977652845	0.04531316013372291	0.06708120316892804	0
Cyclopterus_lumpus	10.0	0.9185394211240197	0.4335801684712625	0.6800486589233108	0.9198333358165708	0.12053322927877326	0
Cyclospora_cayetanensis	0.6121368687330394	0.06736628267615671	1.903555397541089	-0.017167833523425175	0.0	0.0	0
Cylindrobasidium_torrendii	-0.21175727446779263	0.34979705707850783	-0.36536045326935945	0.6548557476939566	0.0	-0.2345626074944434	0
Cynara_cardunculus	-8.631399166110267	1.4922830671445926	0.6676107540921228	-1.6339714584275562	-1.7462283396048608	-0.0790642753896315	0
Cynoglossus_semilaevis	5.8307410628418275	1.9930161060346645	0.31935426875866024	0.23252559829057484	-0.020613333929851842	-0.04839696294907555	0
Cyphellophora_europaea	-0.15801551149973428	-0.044565640484976354	-0.02674592490294662	-0.05991410702228245	0.24415871961649954	0.0	0
Cyprinodon_variegatus	10.0	1.1241993764786538	0.24695584067890144	2.5463023213374094	0.7584653272384115	0.09494535098145962	0
Cyprinus_carpio	9.289630051345732	3.1497831683934567	-0.1458748125008176	-0.222268659642657	0.06745073548659507	0.7645322531391736	0
Cystoisospora_suis	4.38857318961791	1.0156854171050795	1.401299780933903	1.6830438586081913	1.2135787349061646	0.42380329270579997	0
Cytospora_leucostoma	1.0535731223899831	0.47148231451634703	0.538060844087087	-0.6274283549297335	-0.008578708265969945	0.0	0
Dacryopinax_primogenitus	1.043931765717164	0.39954601236635906	0.2088291189468591	0.17511548326053664	0.0	0.25721633393843796	0
Dactylellina_haptotyla	2.623609769906938	0.5117028373603204	0.7460606322476414	1.3088395123874683	0.6775998982478066	0.14794741522768054	0
Daedalea_quercina	-0.27878027903365354	-0.08042898894675282	-0.29760477396623514	0.1365534016414985	0.6289453258395565	0.0	0
Daldinia_sp	0.27468939949831145	-0.16718805052333996	-0.3115846797597818	-0.39495941247665556	-0.7060772454055017	0.09851092412942485	0
Dasypus_novemcinctus	4.713828642470869	0.4754441866811051	-1.195440961604952	-2.1059064607250773	-0.4626036180319488	-0.11765156150501976	0
Daucus_carota	-10.0	-3.5299255568992742	-10.0	-5.722843594742805	-7.603404173758605	-4.039104831541081	0
Debaryomyces_hansenii	0.0	1.08674118825453	0.21951340448624987	1.5571286546365792	0.22922932891324524	0.15095529002386845	0
Decorospora_gaudefroyi	1.078077060852345	0.13386984884659728	-0.29461411417774763	-0.46691574831070404	-0.07827021711702943	-0.16409864929109916	0
Delphinapterus_leucas	8.324346081577987	0.6336331812565562	-0.2022682407557941	-1.2764761631713386	0.10860332541649607	-0.9401004785024103	0
Dendrothele_bispora	6.702646192508174	1.11373731798788	0.350633186625666	0.7063083528315368	0.303360560124709	0.087843512749279	0
Denticeps_clupeoides	10.0	3.580510151731567	1.5679914764347629	2.8677002982140696	-2.573008178689958	-0.8300793487466039	0
Dentipellis_fragilis	-0.0037281501354495816	0.2288577093844878	0.11376771495656625	0.037826211056793145	0.0	0.0	0
Dentipellis_sp	1.6478350649928926	0.3090407997261025	0.16412014839482486	0.2640389304772048	0.004088977420959002	-0.1121973131239731	0
Diaporthe_ampelina	1.5964265699254643	1.005248215402795	0.45761940552219116	0.13075228697637986	1.7146902649642755	0.5970861986977352	0
Diaporthe_helianthi	1.205605032139026	-0.702171849525288	-0.05633805745058673	-1.1195166581597666	0.07382040996337727	0.0	0
Dicentrarchus_labrax	6.442056596514985	1.233424754347977	0.8406705330855858	-0.10642354079373417	-0.07028947696798522	0.06974253909992725	0
Dichomitus_squalens	0.598002584171089	0.360254128358493	0.6438017726649997	0.11930302880615584	0.39468347995833036	-0.43558984985228405	0
Dictyostelium_discoideum	-0.04874180088056052	1.4466091309519378	6.585715332079225	7.026351921846659	1.024494218549491	1.4085150358189154	0
Dictyostelium_purpureum	2.329260394710581	0.06093026294369549	3.5569827942568537	3.6366184621250652	2.464653956268521	0.4339109112370405	0
Didymella_exigua	0.22795277545308973	0.06373265513068752	-0.2190141300219842	-0.6021804905844387	-0.264755126548812	0.0	0
Dioscorea_rotundata	1.7588764706522781	3.8395641321222245	0.4447512375406606	0.318335483011442	0.8628980916972036	0.33826401984498133	0
Diplocarpon_rosae	0.45170171131453873	-1.2081552508859044	-0.4790743286491148	-0.3147753183649932	0.5173520172627316	-0.23431084589818055	0
Diplodia_corticola	10.0	1.3064594751637462	0.7064555922552446	1.1578023560911623	0.47801633879439304	0.7495753753414216	0
Diplodia_seriata	10.0	0.10226293624651239	-4.220615065240629	0.3723016272010726	1.128119685003757	1.2053647515954666	0
Dipodomys_ordii	10.0	2.8612358255788157	0.926535851849573	1.037908770371464	1.1883917827439543	-1.9005219152180202	0
Diutina_rugosa	0.35415421515575285	1.7592501085270245	-0.39761571116106637	0.5773302299646524	0.0	0.0	0
Dothidotthia_symphoricarpi	3.978365407003692	-0.08822714359109463	-0.13574338399274155	0.09087845154082826	0.0	0.0	0
Dothistroma_septosporum	0.26280588505853486	-0.465852934939966	0.15305595340896674	0.0	0.0	0.1341624063378561	0
Drechmeria_coniospora	2.9036739632079342	-0.10132139916105087	-0.5178510088383946	-2.5594980384777566	-1.359829900450673	-2.741058620277872	0
Drechslerella_stenobrocha	2.801743111245977	0.26352177437683155	0.13767226255437945	0.7388712449103613	0.17636278723989707	0.0616307806283752	0
Dromaius_novaehollandiae	10.0	0.8765816037152325	0.6192216216483181	0.8432952826962407	0.6984539004209834	0.1538474541898252	0
Drosophila_melanogaster	9.924480042753187	1.3012043348215123	0.8261791801197728	2.1868013752351305	0.7666599469174832	0.5048368540415563	0
Echeneis_naucrates	4.98101063442266	0.4709294133589741	1.0521560802683225	0.7070411641115754	0.186391364437699	0.30781905987032393	0
Ectocarpus_siliculosus	-1.656789915458792	-0.21145037120405402	0.4035975838497285	-0.05110471563176682	-0.8051112536490757	0.0	0
Edhazardia_aedis	10.0	0.6934723631671936	0.37887787270916323	1.0397873417765569	1.5830987819680944	0.42468872256263496	0
Eimeria_acervulina	-1.3544545065178155	-0.9645647257203492	10.0	0.02059631989732973	0.2550511283054167	-0.04724943978056303	0
Eimeria_brunetti	-0.3813078628687643	-1.4413278216049499	10.0	-0.3921896387794617	-0.004712214735478411	-0.31599686928364323	0
Eimeria_maxima	-0.08323975473136816	-0.8508849124301197	4.043344773565971	0.03652495267053629	-0.6466829129286534	0.15685930311300383	0
Eimeria_mitis	-0.29010962444861577	-0.14942248540825795	3.430491330251548	-0.4235712315105387	-0.1370730214384552	-0.6798700600354165	0
Eimeria_praecox	-0.10253050069794234	-0.3852314979276829	2.722132050112922	0.03951048193698197	0.0	0.08231734070439481	0
Elaphomyces_granulatus	3.329137580090103	0.12959813062424044	-0.07343381263759531	-0.9359640588272482	0.49180031495509763	-0.05684329365629009	0
Electrophorus_electricus	10.0	3.6890945948418756	0.326122732644279	2.940775840930487	0.4603396256525774	0.3285912405631934	0
Elsinoe_ampelina	1.1129367941617736	-0.18944458062540243	-0.10970913797037884	0.19919952368748348	0.0	0.0	0
Elsinoe_australis	0.45126107999850473	-0.28248420579936206	0.07298839567088637	0.5738196447931244	-0.29546830235648847	0.0	0
Emergomyces_pasteurianus	10.0	1.2837433133262943	0.8874294776414606	0.7833334570008583	0.8074449506413636	0.2512957944030369	0
Emiliania_huxleyi	10.0	10.0	-2.846568102946329	0.9066837122508723	1.2296891386679858	-1.0271262251897364	0
Emmonsia_crescens	10.0	1.4948563664606491	1.2828957859823171	2.1925337514608114	1.651701124912307	0.12198815956926662	0
Emmonsia_sp	4.616808334395629	0.8192554876090742	0.40417294822290906	0.6144953251777224	0.7679537474436707	0.14450112374768045	0
Encephalitozoon_cuniculi	-0.3096291791166366	-0.055928498815658444	-0.9456671042777598	0.0	0.0	0.0	0
Encephalitozoon_intestinalis	-0.18407521771165342	0.0	0.0	0.0	0.0	0.0	0
Encephalitozoon_romaleae	-0.5978063041650046	0.0	-0.5169709658188232	0.0	0.0	0.0	0
Endocarpon_pusillum	-0.2972868641726995	-0.26242063503585195	-0.2766479753294932	-0.004939347138904667	0.0	0.0	0
Endogone_sp	3.0971434808947174	0.14867771586567	0.11587230943916327	0.9508330263141036	0.37122404363997713	0.454747985693847	0
Entamoeba_dispar	10.0	0.3492077637671975	-0.023537085379657208	1.2777732059633313	0.8083513874956497	0.9344838677254783	0
Entamoeba_histolytica	10.0	1.632412706030285	1.047778411630825	2.9919283496439912	1.733813137828186	0.9867263088869178	0
Entamoeba_invadens	-3.761901496355912	0.7800594634519875	1.0047612851703105	1.0577179573578919	0.9235346950044305	-0.003965601703335629	0
Entamoeba_nuttalli	3.938470293588406	0.3663103301864215	0.026979446542973906	0.6538022827851263	0.7119299658266667	0.660620945053467	0
Enterocytozoon_bieneusi	-0.5271709455719689	0.12954627479150502	0.23394213505481073	0.3942916462519168	0.0	0.0	0
Enterocytozoon_hepatopenaei	-0.15264837952612337	0.18321339918980398	0.6633941879805345	0.14516026963555642	0.30173942017076827	0.09989842533692954	0
Enterospora_canceri	-0.5209557369275537	-0.2607113442093753	-0.06995472121981124	0.3663683369433964	0.0	0.0	0
Epicoccum_nigrum	0.42198998671384824	0.48629837127833436	1.0742968642409387	0.2314223418910908	-0.2312296464227044	0.0	0
Eptatretus_burgeri	10.0	2.2006255052520003	2.1931862131232083	1.145922697634101	1.740678010865463	0.18766389197854538	0
Equus_asinus	4.491739229490246	0.7853614705499703	0.4686716777255411	0.43718788716588075	-0.0011717107036741208	0.06693556470140155	0
Equus_caballus	6.195348683554252	0.9384587857954902	0.07099499665029582	-0.20490436835346726	0.8139293745502273	0.3075720249365011	0
Eragrostis_tef	5.450818322988251	0.46563216369086446	-7.782070531829064	1.8046807481128855	0.1885550583972039	0.322856448082993	0
Eremomyces_bilateralis	0.28263766772870325	0.026907000519003972	0.11185672783541928	0.06318836978804009	-0.37236645466421936	0.1296134089371994	0
Eremothecium_cymbalariae	4.136298168711027	2.750846822800001	0.27811860234731883	0.9559125993501825	0.07443175739493049	0.21328125368498352	0
Eremothecium_gossypii	0.18631172993522255	0.01935856657696526	-0.046921209188222394	0.036953322359084995	0.0	0.0	0
Erpetoichthys_calabaricus	10.0	0.39106654434261773	-0.40565298581949555	5.563070468165954	3.240586353489752	1.946183434783374	0
Erysiphe_necator	5.309166840009105	0.08836991471107587	0.27344370725420303	-0.02731992284565859	0.364608943009152	0.0	0
Erysiphe_pulchra	2.426059578299766	0.19580191538636593	0.5090363730133588	-0.06273053667640306	-0.07045296488388984	0.3642758193280977	0
Escovopsis_weberi	10.0	3.43723549815505	2.7776575609271803	-0.6834140427217926	1.006937472647523	0.0	0
Esox_lucius	10.0	3.0558972281868004	0.527758587829591	1.8277101896912196	0.9325093647587478	0.513659441513863	0
Eucalyptus_grandis	-10.0	0.7775761067660468	-1.7035063993423234	-0.331387464121676	-0.8987603403060619	-1.1004020435378328	0
Eutrema_salsugineum	7.708515239130927	0.6737287132388355	2.9087300294987077	1.3539984413231023	0.21264633962987123	0.2945621510738298	0
Eutypa_lata	5.163034300794005	2.6340253176954667	1.6277159121408973	0.25587128920595875	0.5606466799282684	0.018195535776350913	0
Exidia_glandulosa	0.9246102876541585	1.1625851125164726	-0.13999698406033467	-0.002120476040215128	0.034397702928417574	-0.4213825714751463	0
Exophiala_aquamarina	0.7281001204196004	-0.20896175905413802	-0.14185169160989522	0.22934151651758264	-0.12395730400422436	0.0	0
Exophiala_dermatitidis	0.5413349276750952	0.23345952059239256	-0.1301915603904301	-0.6929478900650521	0.0	0.0	0
Exophiala_mesophila	-0.5191127074613011	0.2929909835676857	-0.25665434563930634	-0.6682373455807687	0.11248299651204186	0.0	0
Exophiala_oligosperma	-0.24477107187833957	0.09097409457451575	0.5734113790550943	0.0737666153466074	0.013672135538454819	-0.05119373942998848	0
Exophiala_sideris	-0.12658270282200818	-0.010546101165926941	-0.17176332386099022	0.4523415553236503	0.0	0.0	0
Exophiala_spinifera	0.5405068480889896	0.4034723874120789	0.5718983114373645	0.1295185135564596	0.03855767528592489	0.0	0
Exophiala_xenobiotica	-0.26852065312511275	-0.26309597636918325	0.08194241503493811	0.1295401253347543	0.0	0.0	0
Exserohilum_turcica	1.1938910207502613	-0.7693430397321591	0.011611779597258046	-0.17612356065973914	0.30100425442697465	0.509927358716202	0
Falco_tinnunculus	10.0	1.132458089774188	0.3688320020362262	0.472644926283094	0.9687994805340264	0.016613736130150825	0
Felis_catus	6.298909078335883	-10.0	0.9321206770657747	-5.438007486626161	0.02132147971238739	-5.200713552431064	0
Fibroporia_radiculosa	0.35318311611068126	1.2318717173922051	0.07415711373772411	0.054314348833747216	0.0	0.0	0
Fibularhizoctonia_sp	0.7771980142244701	1.6104906480767378	-0.546934793553289	0.8756241830657246	0.6162026718323844	0.5225625855058716	0
Ficedula_albicollis	5.887235644776514	0.6281054584252052	0.647777550651576	0.7350373011140027	0.933153305650735	0.4689269272297416	0
Ficus_carica	2.089690186635298	10.0	1.0938028626837	-0.36730212322304573	-0.034189496183441546	0.23006985240491618	0
Fistulina_hepatica	1.1741247250942162	0.2223952447341716	0.5836571886166019	0.2168418377245426	0.9969768119254897	0.0	0
Fomitiporia_mediterranea	0.5300330741043945	0.0	0.0	0.0	0.0	0.0	0
Fomitopsis_pinicola	0.2172126929114965	0.3461861667778062	-0.6632325988558211	-0.08772293471709286	0.0	-0.4700202400236573	0
Fomitopsis_rosea	-0.24113846199297	-0.07032241287519721	-0.7468559979640345	0.2411622013684752	-0.06052680450047804	0.0	0
Fonsecaea_erecta	0.3555568312203396	-0.3161230972893317	0.2691516018709813	-0.7654244210915797	-0.1599003550489409	-0.3915579669908925	0
Fonsecaea_monophora	0.5263009480583258	-0.22615051896169297	-0.4723587702577057	-0.6211703047174861	-0.16389929700341904	-0.11200374868130858	0
Fonsecaea_multimorphosa	-0.49845635541527106	0.30122629411557594	0.4556674983668874	-1.2128750342228016	-0.335621576940856	0.6024817298382414	0
Fonsecaea_nubica	0.5027005531820009	-0.27481004562819755	-0.19140897696120848	-0.8546406510234491	-0.4773000553636974	0.13682287106993088	0
Fonsecaea_pedrosoi	1.6416919294280685	-0.8580781927316197	-0.09817244036209745	-1.084112829864662	0.14451358717454169	0.24154872502471933	0
Fragilariopsis_cylindrus	1.5041023033621908	1.3712037371512409	0.8544374632119545	2.751412710590286	1.3842193947040506	0.17578595112653664	0
Friedmanniomyces_endolithicus	8.087453031840655	0.14128684883125045	1.5084966770809034	2.432117957150835	0.02135592816057734	-0.9723277175287697	0
Friedmanniomyces_simplex	6.740290569622905	1.4069341525612782	1.598021679900137	2.049798810015231	0.35539952466510427	0.5194777169441058	0
Fukomys_damarensis	7.15603804713474	1.6567081765127736	1.1011770334231326	0.33838677357320196	0.39027687143310114	-0.05641251920838127	0
Fundulus_heteroclitus	10.0	2.404092183597939	0.8592798835133842	0.7061305935196521	0.2758742931107633	0.2194801616873713	0
Fusarium_ambrosium	0.03696534858776973	0.03869414399044002	0.2562824053082429	0.15828590832018266	0.42257113800179846	0.19090208932935573	0
Fusarium_coffeatum	1.0008078370992188	0.640629398370981	0.18623762557140222	0.19109316839662874	0.4258160716455062	0.03867559735473461	0
Fusarium_culmorum	2.755813620984758	0.807712456864687	0.4985831653911906	0.6113583209750084	0.0495260523053514	-0.0697631676082688	0
Fusarium_euwallaceae	0.2378401629171944	0.1703647065908064	0.6346394246862841	-0.09339405674785002	0.2500104007450565	0.1426146903861427	0
Fusarium_flagelliforme	1.2194678938132602	0.5636452886563135	0.322359429555719	-0.7269516668539242	0.21196715802261662	-0.13452773098544835	0
Fusarium_floridanum	0.970972340029857	0.18587226858845804	0.33973450112723763	-0.37761649575094625	-0.08250761102429625	0.18013693330537325	0
Fusarium_fujikuroi	4.3249387372939285	1.3989587419440526	0.5141853054821709	-0.25566239673687213	0.24569754381467046	-0.21639390628827154	0
Fusarium_graminearum	2.945015596902834	1.367991738163512	0.8112033039721266	1.7269292717121012	0.6160168105334843	0.34168111227785886	0
Fusarium_kuroshium	-0.021789990578660004	0.5583800643212159	0.4245798303502892	-0.25359008903202934	0.5698491098892754	0.7837202878543587	0
Fusarium_langsethiae	1.182759403454765	0.2074084212194614	0.2758398447344827	0.2959347526389784	0.12780424957059	0.0	0
Fusarium_longipes	0.7266559742752924	0.11774655974840964	0.2269162471404296	0.183812834285088	0.3867512002703772	0.22755445666939259	0
Fusarium_mangiferae	0.8768811564390924	0.8345048447331713	-0.3130731046680029	-0.4480745375472872	-0.11709781744141907	0.0	0
Fusarium_nygamai	0.9532935387177743	0.6319420096841591	0.1062782591316908	-0.04710461749756432	0.24599361434656522	-0.05881981117922325	0
Fusarium_odoratissimum	2.1637876117345827	0.6371466592470567	0.1666097064821885	0.05997512276575719	-0.1327427338287115	-0.25191933850592013	0
Fusarium_oxysporum	0.5543812582967358	0.8225999636760181	-0.6486595797187727	-0.2692638531555655	-0.9993134909330141	-0.1971450213663399	0
Fusarium_poae	-0.8462584499307774	0.27440521142839924	-2.49933319994768	-0.9509120288030942	-0.8638628723059659	0.0	0
Fusarium_proliferatum	3.0753419254010796	0.9348684216538181	0.4693701994674509	-0.6981641676880875	0.3878987974039497	0.40282086129192274	0
Fusarium_pseudograminearum	1.1328641721612371	0.05391544211695844	0.642748927083283	-0.3519142906078505	0.36615053047841634	0.2476013140639678	0
Fusarium_solani	-0.5285538260195615	-0.49123141155688366	-0.11471403469931381	0.36459219873161786	-0.11422988149601442	0.0	0
Fusarium_sp	-0.004616959768392048	0.27889912157593516	0.6740543297898167	0.27186494482004636	-0.1150324209303314	0.0	0
Fusarium_sporotrichioides	0.9052577093649946	1.2109707661851337	0.7442893708485484	0.14464975513622894	0.25008773624007913	0.15321727203784205	0
Fusarium_venenatum	1.6008796872088407	0.14683669841807973	0.27976134874399206	0.03160523704658489	0.20120569933104718	0.13890908155803502	0
Fusarium_verticillioides	4.31335646169894	1.0073883950964122	0.4165575396011544	0.0829229575058748	0.48143968803277004	0.15687710845658634	0
Gadus_morhua	10.0	2.125735830585523	6.253784966981054	1.4362190796608247	0.6045489208188456	-0.10154845765290092	0
Galdieria_sulphuraria	-0.14728232957102058	0.23698699496894485	-0.0961614724077892	-0.056413809881403536	0.0	0.0	0
Galerina_marginata	1.2370782747199027	0.642005946622122	0.6126903129417923	0.9143470383611413	-0.07754722215679437	-0.06299621758216889	0
Gallus_gallus	10.0	2.340191147707258	3.598418138363319	2.721226689587143	1.1962492206450965	1.5020566203306303	0
Gambusia_affinis	5.285949026565359	1.6445495883673207	1.0818631434943862	0.5871669086946817	0.525737111488812	0.20585688951782796	0
Ganoderma_sinense	0.2217968969536121	-0.2692444325168191	0.3939022218285772	0.8106525536899363	0.10660001070535766	0.5474029753506393	0
Gasterosteus_aculeatus	10.0	5.454913271266766	3.2815899561287645	0.932546827090154	0.07542213871761445	0.06885545849619776	0
Gelatoporia_subvermispora	0.3639354099055897	0.13851007200001758	0.1696822459425497	0.01688263784945827	-0.007355391894025891	0.0	0
Geospiza_fortis	8.50776714092423	1.2033269139160763	0.7609784994892143	0.6953255635330643	1.7372241367799095	0.4438507664646996	0
Giardia_intestinalis	-1.2573245096278332	0.1549706482200825	-0.21737535954072168	0.33049290529649056	0.0	0.0	0
Giardia_lamblia	-0.6435104576891149	0.04179547284447572	0.07080778111444307	0.0	0.0	0.0	0
Gigaspora_margarita	3.9634323466126373	1.677897026636241	10.0	6.548268080310794	1.4853636388775409	0.7762714436235517	0
Gigaspora_rosea	8.842846908430484	2.938213867785364	10.0	10.0	4.198181527535566	1.235689900993849	0
Glarea_lozoyensis	1.0416165833920459	0.13772073313472644	0.0944265138703767	-0.381776741360683	-0.1836212967676574	0.0	0
Globisporangium_ultimum	4.03395329303685	2.5188293680013856	-0.061726297719493006	0.9370636729407719	0.5193017453264934	0.0	0
Gloeophyllum_trabeum	0.025537471088147773	-0.06823646194143151	-0.23552538263760084	-0.08401362626808373	0.0	0.0	0
Glomus_cerebriforme	10.0	9.442817827644433	10.0	10.0	5.911455420442142	2.6518863227965173	0
Glonium_stellatum	0.5142633863619294	-0.20622835238397652	-0.30195857404841614	-0.025049149518367415	-0.09460470950383615	0.0	0
Golovinomyces_cichoracearum	-0.4190912386696655	-0.3088376634350476	0.12047617605343537	-0.002619787647334143	0.17959089243211385	-0.7585367604476189	0
Golovinomyces_magnicellulatus	0.6204160235486075	-0.27119763554492854	0.4802470879789136	0.21436745784062697	0.12067442936187323	0.0	0
Gonapodya_prolifera	4.148418601872696	0.49497089454102444	0.04950860833950448	0.35666397841171454	0.1731703973255487	0.0	0
Gopherus_evgoodei	10.0	1.226682660964172	0.49411276481403815	2.1011555257833865	1.2874162150233373	0.595693351388602	0
Gorilla_gorilla	4.3111710208155465	4.563899308712384	0.34592436924429887	0.43306709790314546	0.5834209381554074	-2.741109569684218	0
Gossypium_raimondii	7.270888336045529	3.00010259259016	0.9292102421229139	2.457274665853342	1.2214665882280076	0.13722709460565163	0
Gouania_willdenowi	0.0026598730672079407	1.3074422274764936	1.6999538865410146	1.1326444207538289	0.22345277345483952	-0.8365987649490987	0
Gregarina_niphandrodes	2.8201299013210406	1.3220173664065076	0.7799540743723149	-0.02585584639013012	0.0	0.0	0
Grifola_frondosa	0.4922684016517931	-0.036409188647936686	0.013191685967456493	0.39856323137578203	0.0	0.0	0
Grosmannia_clavigera	0.9519598326133768	1.2561104794070932	0.2243283001578277	0.913497700630371	0.36707533034065204	0.0	0
Guillardia_theta	0.6412602603513075	0.5031262257494633	1.838921287101534	-0.4424070982102572	-0.8233690354889563	-0.7036762942918031	0
Gymnopilus_dilepis	1.7899280529965091	0.4015652838178202	-0.04765798567912671	0.46335021894657363	0.35298203168510867	0.3502836637614516	0
Gymnopus_androsaceus	0.07528384623934514	0.8925919205722502	-0.24041422834833803	0.3641522911127533	0.8485709138684342	0.06960613145380554	0
Gymnopus_luxurians	1.4165307696370657	0.2740978337989913	0.3334201714804494	0.5760968039820736	-0.015757701123627555	0.3380325531251227	0
Hamiltosporidium_magnivora	10.0	-0.4947707405588455	0.5560445442317942	4.180776428030061	2.6521074649652694	0.815861929917716	0
Hamiltosporidium_tvaerminnensis	10.0	-0.1957492979777237	0.13525505926921863	4.725932352318487	2.2363058646720977	0.8207682132380153	0
Hammondia_hammondi	0.934150432795067	0.953051541679191	3.559200648538962	0.1481556546454984	0.7510440805010878	-0.03981128281500955	0
Hanseniaspora_guilliermondii	-2.2276521721955898	7.381660394135527	1.8056079716455986	1.315656555414375	-0.2719152954900419	-0.12268926623694405	0
Hanseniaspora_opuntiae	-1.2221490895231368	5.246527264969851	0.645617304817186	0.5199176702223568	0.5347795297761864	0.13176878682446522	0
Hanseniaspora_osmophila	-0.04282059218348049	2.802464505005375	-0.08746858062649406	0.8725020483941823	0.342759282925791	0.0037258309576102266	0
Hanseniaspora_uvarum	2.2428788513294338	10.0	2.2880556037176114	2.561149498001298	0.9844914049392957	0.7760750088436849	0
Hanseniaspora_valbyensis	1.818339959252757	0.6771343334673962	1.062606557420936	1.6802523132078895	0.5713302377494943	0.2786432681513647	0
Haplochromis_burtoni	4.466774368650698	1.496144115528366	0.006961109507149528	0.5034529086579002	0.07527023931639694	0.30873914117783724	0
Hebeloma_cylindrosporum	2.081269253063046	0.2309261553004956	0.5253658599795382	0.029959396595827702	0.27741813564886786	0.05329851624079081	0
Helicocarpus_griseus	7.64377213045262	-0.13496495532402358	0.003725802856654248	0.45789121315303744	1.097878229058365	0.0413819625060327	0
Heliocybe_sulcata	0.43417785918069574	-0.050758158811874454	-0.39659727016822965	0.10364011170394598	0.0	0.0	0
Helotiales_sp	-0.9723965591937399	0.13971024703355794	-0.41632910130407286	-0.7294906891064755	0.22631595008206126	0.0	0
Hepatospora_eriocheir	1.1186447612276618	0.12067758873905576	-0.027398891722146712	0.6670448421864507	0.3521248268239831	-0.0541244858583513	0
Hericium_alpestre	-0.2945804742929716	0.9623441945126916	-0.4877584742007681	-0.030025796392591283	0.0	0.0	0
Hesseltinella_vesiculosa	8.770085814884593	1.0727004064639147	0.20891719096556652	-0.5578157597206774	0.7707491282588518	-0.2917510730317971	0
Heterobasidion_irregulare	1.2940998808386597	0.5538863258183166	-0.18683194793949923	-0.13281121603876522	-0.0877148418189203	0.0	0
Heterocephalus_glaber	8.940597860263	1.8741544051487136	0.2921638575980609	0.5843098553121606	-0.17397406686435982	0.17092599912427495	0
Hippocampus_comes	10.0	3.46900572774457	1.8060687303034693	1.6336725172825866	0.8954297674574855	0.12643845890242875	0
Hirsutella_minnesotensis	0.36752193645741227	-0.38545020148872194	-0.16570672902054098	-0.034409375429536954	0.0	0.0	0
Histoplasma_capsulatum	10.0	1.8467913402181562	0.9348615172791815	0.6379675343403995	0.6719068105082366	1.0204748236795576	0
Homo_sapiens	1.0889276830359986	7.791119411711947	0.0317371136257158	0.5447515531267088	0.14128325131267183	-2.9906275473203086	0
Hondaea_fermentalgiana	1.9944678579233042	-0.2997884543381416	-2.3689839756237014	0.29546668390555886	0.0	0.0	0
Hortaea_thailandica	1.675499647690382	-0.21967458516994742	-0.09066861694851551	-1.1329843276944758	-0.8567406486973425	0.0	0
Hortaea_werneckii	10.0	3.7578749487550134	1.585885659528963	1.1395947120934737	0.4263551773988275	1.8440078825251225	0
Hucho_hucho	10.0	10.0	2.6491748250258067	3.04564754415631	1.6921464227446483	0.32931251745916407	0
Hyaloscypha_bicolor	-2.9831363552666206	-3.6214717040217996	-7.3839872610338055	-3.2696845946030426	-3.2655028835257074	-1.6691174703750564	0
Hyaloscypha_variabilis	0.20432742374872687	0.16114451224508403	0.44395521657967896	-0.47291334939410623	-0.04826219485626884	-0.11868854950006551	0
Hydnomerulius_pinastri	3.1808655585228816	0.08640119222854131	-0.09853429350692013	-0.054831670224728034	0.0	0.0	0
Hypholoma_sublateritium	2.426635652227271	-0.1683026498663766	0.048361797391144136	0.2604080187214764	-0.46527805636261177	0.0	0
Hyphopichia_burtonii	0.6066952695710427	2.1075041201227407	-0.15707659659067227	0.5316401868446207	0.18509738223520186	-0.1195496033694098	0
Hypoxylon_sp	-3.1187904247033496	-0.09503047633386677	-1.8350783709580967	-0.8312575287712516	-0.3561433272184476	-0.5679762547488219	0
Hypsizygus_marmoreus	2.346381502802831	0.8971628326647211	0.24895785897198777	0.6316572048331136	0.4895849756109049	0.6492675355674673	0
Ichthyophthirius_multifiliis	10.0	10.0	1.3621297635196352	3.127218661531716	2.245389977794296	2.543893839164643	0
Ictalurus_punctatus	3.9171132449169037	7.98189859069818	0.8929095134439177	0.24205470529132636	0.7868540568158519	0.42937659460010424	0
Ictidomys_tridecemlineatus	10.0	1.493550937918346	0.8271317710848888	0.9304229179692984	0.8086902293855172	0.11193556035669007	0
Ipomoea_triloba	4.0394361375853896	1.2883069911076372	1.8505150208573042	0.7563826070903445	1.253595609640911	1.0326951885656352	0
Jaapia_argillacea	0.2781848801387219	-0.04148163913439295	-0.13414095025978923	0.08309010512988253	0.0	0.0	0
Jaculus_jaculus	6.669041469162648	-9.771534342887573	2.236437674715989	-9.620497862339974	-0.6326523763993475	-0.6128829636265938	0
Jaminaea_rosea	-0.2684656093906005	0.5471472897997446	-0.3675641099039711	-0.4139509189583894	-0.24457890644330516	0.0	0
Jimgerdemannia_flammicorona	5.232014184835513	0.013198836464282937	0.22289650362081567	1.208875816600937	0.18646438487762443	0.7597196700199955	0
Juglans_regia	-4.786808371782833	1.246255857699366	-9.52099975947329	-2.495378521134572	-7.276530139102456	-1.7959793736047442	0
Junco_hyemalis	10.0	0.28874660692043497	0.2037341088370098	1.6064718908645705	0.4282847417544762	0.08236168375966833	0
Kalanchoe_fedtschenkoi	9.423281810041814	1.4286355582285133	1.9408715056771229	2.225195595924434	0.8514795140789806	0.9167419446983242	0
Kalmanozyma_brasiliensis	-2.346858110008805	0.4047779435445128	-0.1766654047225312	-0.5020739526172924	0.0	0.0	0
Kazachstania_africana	0.17844461266282907	3.024598598471527	0.19866255049151937	0.7185149562933454	0.015262072719873768	0.0	0
Kazachstania_naganishii	-0.13755220408871072	2.14926518592471	0.0655701088214189	0.0448007694195251	0.21919188507096257	0.0	0
Kipferlia_bialata	-0.15131429188934675	-0.044935888684444834	0.0	0.0	0.0	0.0	0
Kluyveromyces_lactis	0.13636350143006024	3.0941272190418556	0.3369636135638683	0.4444542762139702	-0.07002283287665634	-0.15618159762363595	0
Kluyveromyces_marxianus	-0.3278520558996231	5.817347204010093	1.4554728067842877	0.5531467281102532	0.12315922045297362	0.02063818033428324	0
Kockovaella_imperatae	-0.09834256603098147	-0.33515922283089783	-0.03886200899086118	0.07854565532754501	0.0	0.0	0
Komagataella_pastoris	0.10330889393159425	0.6696424299771749	0.28994758200609916	0.48351559917581416	0.9857520637437677	0.0	0
Komagataella_phaffii	0.25318810974950046	0.6846898787637477	0.17975166713454482	1.0076816683763792	0.1793819335140188	0.0	0
Kryptolebias_marmoratus	10.0	1.4777628566503542	1.0694607080915721	2.3267401706895927	1.2913441629563864	0.6258955963919667	0
Kuraishia_capsulata	0.24581045944636942	0.44478866461437994	0.47513193423060424	0.06341595257971055	1.1280717897691739	0.0	0
Kwoniella_bestiolae	0.7954242711149244	0.058357010406969535	1.0279685756853265	0.01868416496505897	0.22194580644777276	-0.6289432653566842	0
Kwoniella_dejecticola	-0.2615698934040307	-0.451655438796706	0.10297967815305686	0.0036117047553618034	0.003196571837730496	0.0	0
Kwoniella_heveanensis	-0.19116403992246	-0.059769734909288	0.06183533707001016	-0.49196164883372023	-0.9373384825951921	0.0	0
Kwoniella_mangroviensis	0.2314415916153416	-0.08260285760127432	0.28704198226191546	1.2629218860560736	0.41630140473774535	0.3840617002340084	0
Kwoniella_pini	3.474437362447824	0.871348242980114	0.08833834498286075	0.15451714641489445	0.25518200185699275	0.13734577531658368	0
Kwoniella_shandongensis	0.3992071444727832	0.529167021516016	0.28487171613355133	0.3176024069071938	0.39124582583308243	0.0	0
Labrus_bergylta	10.0	1.7761931588893771	0.45682891736945264	0.3600656134780495	0.47813103255678335	-0.307197382712927	0
Laccaria_amethystina	2.7580319235957154	0.25790261259321634	0.08290326408683861	0.262835990430442	0.1266375366423847	0.0	0
Laccaria_bicolor	3.823301994698359	0.8282228567399542	0.14782712067561418	-0.39541615821620457	-0.013770838551084255	0.0	0
Lachancea_dasiensis	0.5043052416486942	0.16513279604929076	0.1746333465573573	0.6588173032165527	0.0	0.0	0
Lachancea_fermentati	0.18842132193591393	0.23900830319365052	0.06229236623705897	0.03281011604559154	0.0	0.0	0
Lachancea_lanzarotensis	1.1599312816730534	1.6351167887642053	0.45288707931300465	-0.002288877689384868	0.0	0.0	0
Lachancea_meyersii	0.8716519038984033	0.12973082086694832	0.2528179461855344	0.06982170454648237	0.0	0.0	0
Lachancea_mirantina	0.6877693748825529	0.2968988270279942	0.17566823433722992	-0.06829850027749845	0.0	0.0	0
Lachancea_quebecensis	0.05856349508165303	0.6719587840385897	-0.11996772462231653	-0.1699990782938984	0.0	0.0	0
Lachancea_sp	1.4584358378018638	1.2878109110725577	0.2456253025201931	0.3570917080619039	0.0	0.0	0
Lachancea_thermotolerans	0.06227016227981297	0.29855576674877415	-0.38038174164382665	-0.05836530304761679	0.0	0.0	0
Lachnellula_arida	0.03559943817806041	-0.3076155704679165	-1.2359266341771116	0.12055322883003179	-0.682360812280611	0.0	0
Lachnellula_cervina	0.12775935105398079	-0.03496851100088422	-1.227105066225301	-0.3503513178770526	-0.2724204949596921	0.0	0
Lachnellula_hyalina	1.029332191847425	-0.46881624634161456	-0.3593652542404415	0.03857393608592822	0.451341152511045	0.0	0
Lachnellula_occidentalis	0.07404289358154398	0.11518992018980029	-1.125035787171627	-0.37595296013740936	-0.6746838374593465	0.0	0
Lachnellula_subtilissima	1.177253921445031	-0.3870370655896364	-0.022186093916183033	-0.4671172179507748	0.0	0.0	0
Lachnellula_suecica	0.05566836334953598	0.7151127752730423	0.16593500329375488	0.45345620233733	0.055554275110016454	0.0	0
Lachnellula_willkommii	0.6293082490767858	-0.2055319827025432	-0.5345264301083404	0.06741667303237181	0.0	0.0	0
Laetiporus_sulphureus	-0.009808581747312431	-0.21048501529265568	0.30551950936014655	0.40041167564197405	0.055535693389308236	0.0	0
Larimichthys_crocea	6.345227739235363	0.1595225608136817	0.22537652884648907	-0.18409555778648548	0.31537311665898576	0.7491488778158661	0
Lasallia_pustulata	5.482890965775515	0.08912328196957264	-0.039417503572623414	0.896350134253115	0.29496321772538187	0.0	0
Lasiodiplodia_theobromae	10.0	0.1346056588421191	0.5266941185766888	0.469940954346461	1.2597147651876086	0.0994284479063584	0
Lates_calcarifer	3.120227055522753	0.7699783787014293	1.8445342422426734	1.0258941613089247	0.1609759995673042	0.05706439992272561	0
Laticauda_laticaudata	5.669189741748566	1.1524145832938681	0.4588024464948046	0.24755218798745807	0.16947824389942737	0.18161193268739192	0
Latimeria_chalumnae	10.0	3.1058770821840813	0.3684592855255521	5.718610387949705	0.7786073975586411	0.7397949787841691	0
Leersia_perrieri	-0.6629490245902532	1.7302800157891514	0.21317097198491797	0.20890822425819777	-0.06877516409357909	-0.5000127298737915	0
Leishmania_donovani	-0.554578926585612	-0.7631798901309825	-0.12852287084237599	0.04391853047037236	0.377878781970026	0.16443585890743856	0
Leishmania_major	-1.5003217690637047	-2.023812397148172	-1.1719588633782958	0.12258799953089126	-0.04513434790243081	0.3076740340797929	0
Leishmania_panamensis	-0.41202986529734065	-0.026219262238872387	-0.9103401012082718	-0.22549778275822205	0.5268959468588715	0.37632550989399327	0
Lentinula_edodes	0.7978477947563323	-0.5311807865931069	-0.0347693122172561	0.46551691909323417	0.16111997219154214	0.0	0
Lentinus_tigrinus	-0.7046592066175363	-0.14882390516108704	-1.1079025308194208	-0.5226244104320986	0.015171206578393215	0.0	0
Lentithecium_fluviatile	0.6972516418378192	-0.24597629289817496	-0.7488811471158616	-0.5499486192014928	-0.09267874416468802	0.0	0
Lepidopterella_palustris	0.005863981476896901	-0.2590602625042131	-0.3700482732126695	-0.08516590069344565	0.7346700642152687	0.0	0
Lepidothrix_coronata	10.0	0.42869545761054995	0.5765762941959947	1.1151288416935492	0.9138275172032229	0.47100177374649993	0
Lepisosteus_oculatus	10.0	4.118195223751613	1.6095826250793364	0.33499311284481914	0.6962508779188604	0.17505621494897192	0
Leptobrachium_leishanense	10.0	-2.42460158432781	0.039791711930383576	2.0424928455517626	3.0400409929851944	0.8434907170595813	0
Leptomonas_pyrrhocoris	-0.52537867710087	0.6977465099174077	-0.08069517623895321	0.1501867292496261	-0.04340958754308477	-0.2805220412708552	0
Leptomonas_seymouri	-0.5416863335790028	-0.661856561176408	-0.3803338023346041	-0.9941505968140975	-0.20757237811735885	-0.502366681543179	0
Leptosphaeria_maculans	3.0430296791926184	-0.45206460236573187	-1.1170113212751371	0.04040854086296456	-0.700003178858464	0.0	0
Leucoagaricus_sp	0.3066434375778962	0.0	0.0	0.0	0.0	0.0	0
Leucosporidium_creatinivorum	0.34876026993451675	0.6481611498737057	-0.2846965764020026	0.03202349889613516	0.24787429483631182	0.4370632808425537	0
Lichtheimia_corymbifera	4.416293357604642	5.188381724048457	3.3039527656823355	-0.01611884153874493	0.06180978075695745	0.08075045636605378	0
Lichtheimia_ramosa	0.6722379813872326	1.0740832570916994	2.9066543089588492	-0.8393081924385349	-0.3259425789481628	-0.2857563441429848	0
Lineolata_rhizophorae	3.353019657644966	-0.0819273690008164	0.44956892042594077	-0.2249697520188343	0.048037857492863024	0.05880912373442988	0
Lipomyces_starkeyi	0.32062335609084747	0.21201624689242343	0.009189250558749437	0.08505896361640741	0.049453472077743706	-0.6326204331198578	0
Lobosporangium_transversale	10.0	0.8234328263481615	1.955237559940606	1.906136055946653	1.2852286374294597	1.1742744038188908	0
Lodderomyces_elongisporus	3.4123427170176965	0.973548227819459	1.1704136849336324	0.4915963788767887	0.5085682314155421	0.29759083048639084	0
Lomentospora_prolificans	4.506157225985435	0.8494751234266251	0.7687201071764843	-0.5151570658484749	0.36493985258196365	0.404930516083621	0
Lonchura_striata	10.0	1.0117867144677792	0.09922235572822292	0.5369473767504566	1.1537277473369396	-0.33808656988335567	0
Lophiostoma_macrostomum	0.7150295187895607	-0.38067040084319037	0.6004078269644334	-0.044915109205889335	0.15615417570956805	0.0	0
Lophiotrema_nucula	-0.11471898294430022	-0.24807827068423272	0.010243538496294077	-0.29413017709482553	-0.10150447431150045	0.0	0
Lophium_mytilinum	0.2444550242453794	-1.1991224347901561	-1.3910303315742532	-0.08144516316207293	0.0	0.0	0
Loxodonta_africana	9.126646102906342	0.5455663556533115	-2.4788351306731298	-0.0918629125100038	-1.7466726092793365	0.2376412485741759	0
Lynx_canadensis	6.362159109197013	-10.0	0.07212209266381299	-4.84063819021124	0.8023048905781417	-4.741016485392446	0
Macaca_mulatta	7.317490639778316	2.6565392600478486	0.972649021861337	0.9056224341830831	-0.14905718550942482	-3.4007264204012255	0
Macaca_nemestrina	8.599668343808702	1.8856410896704197	-0.1558982054482064	0.5761702385381978	0.5281941825311123	-2.2854487983512337	0
Macrophomina_phaseolina	2.4909036732373835	-1.0599525578141253	-2.6388521756227505	-1.2372351705718871	0.5894532658302564	0.33074265226430616	0
Madurella_mycetomatis	3.462270420334502	0.9360658775546573	0.3609800632029197	0.9358694854756199	-0.39711196312200836	-0.3668381756788765	0
Magnaporthe_oryzae	0.06777677816003307	0.2822950402864684	0.17855308544475912	0.12877582049437825	-0.06217524469791155	0.16362877041734158	0
Magnaporthe_poae	1.5950763637796799	0.1533364379858841	-0.0676697580248289	-0.2121552998022794	0.02492891331992693	0.23345121074258457	0
Malassezia_pachydermatis	0.14828078306061782	0.2250731671304145	-0.28142066853347153	0.0	0.0	0.0	0
Malassezia_restricta	0.32269375174981635	-0.16308179760047875	-0.02571390564905027	0.06700768228439369	0.0	0.0	0
Malassezia_sympodialis	0.17144034159662092	0.2208442365631394	-0.160408009846587	0.0	-0.10355041258629324	0.0	0
Malassezia_vespertilionis	-0.147378960761493	0.21031570770059002	0.0	0.0	0.0	0.0	0
Malurus_cyaneus	9.813390473529235	1.244471435012282	1.3034521815508715	1.8886415055346484	0.6009537038723887	-0.21667938603817785	0
Manacus_vitellinus	10.0	1.161839884730582	0.31933958505141136	0.4841786681662909	0.6375236938786929	0.6053163278454119	0
Mandrillus_leucophaeus	8.59103374721526	4.57798198883806	1.0474238658523707	0.1665113362455797	0.41609150847930826	-2.3953275970667445	0
Manihot_esculenta	1.2422756824678065	1.5112942709976065	-2.7237555664666275	-2.0846647001930836	-4.850568288710167	-2.798201367801564	0
Marchantia_polymorpha	-10.0	-0.6628159522988138	-0.7580556861578747	-1.2765454923867414	-1.3127848240344842	-0.08500705040181733	0
Marmota_marmota	1.6600657844039273	-0.16618157271938366	1.0507507698697285	-2.4436622891697883	-0.8209520067244163	-0.9262556554681982	0
Marssonina_brunnea	-0.09851374557695292	-1.817415468572197	-0.9322932928023911	-1.1297153860070985	-0.23545883612002252	-0.111587740260404	0
Massarina_eburnea	1.3671755515968171	-1.0055780490041002	0.3069978165713634	-0.22296417689447864	-0.0184392922834255	-0.172884379980836	0
Mastacembelus_armatus	5.42474253246697	1.3995641784291173	1.1389387730738347	0.32243761634686935	0.8189354849377001	-0.22007559837354285	0
Maylandia_zebra	10.0	2.120249600414533	0.8391938152532972	1.6019639479199557	1.0031673102745093	0.8092471213805653	0
Meira_miltonrushii	-0.027341142960627	-0.10491179809875288	0.060759168188669	0.07858609582993546	-0.09862820726726326	0.0	0
Melanomma_pulvis	-0.1695233469926619	-0.28956872949809953	-0.7159751084491569	-0.036756848775426405	0.20618293399464427	0.0	0
Meleagris_gallopavo	10.0	1.6827881306521304	0.5043935645747443	2.0293618010083025	0.5616864655145773	0.7628185896308964	0
Melopsittacus_undulatus	10.0	2.543695586950593	0.577021184100446	1.7780771531604416	0.3610006799931533	0.05115302899332623	0
Meriones_unguiculatus	1.708381856214514	-0.3747997493396416	-0.3198797106893072	0.029078548000182336	-0.047136967776881485	-3.6284877600492433	0
Mesocricetus_auratus	10.0	2.4240841924430963	1.0755311266922278	1.5196996360128496	0.7094185756793433	-1.0348379816829079	0
Metarhizium_acridum	5.2021863349287845	0.5253462788719698	-0.16728635718011617	-0.022863767805745356	0.16477989206934907	1.6497619961006036	0
Metarhizium_album	5.780740684901716	-0.25951886707870386	0.6248169903434734	-0.07868351930655339	0.5534055734808131	0.5467560349024351	0
Metarhizium_anisopliae	10.0	2.5684843854534454	1.349780392756548	0.6125725334887415	-0.03855541957507123	0.47009695659132217	0
Metarhizium_brunneum	9.179595486059076	1.1244185770031299	0.3674463644583897	-0.04984274001212822	0.08489722834234027	0.14629389014309602	0
Metarhizium_guizhouense	4.576313375298783	0.583178005430508	-0.5039046671411894	-0.45906045947063884	-0.5977743321333858	0.3632566710632223	0
Metarhizium_majus	9.709979552107203	0.47077885113897633	0.3062770736220719	0.3192889769521469	0.10910869192757404	0.8424072625155402	0
Metarhizium_rileyi	4.26001295652712	0.8970352843427583	0.42345914393121326	-0.9610371524829837	0.8136241320268203	0.5111962136409532	0
Metarhizium_robertsii	4.51889225523406	0.08453992358848039	0.32902685760346323	0.4403837091184893	-0.022528185089930892	0.40462073692509415	0
Metschnikowia_aff	-0.16729480844448408	0.5785535497338309	0.7555297473970861	0.3364657186708575	0.30795168282589497	0.0	0
Metschnikowia_bicuspidata	-0.6624185085575593	0.8395737824507099	-0.014645966302718805	0.17105577691647594	-0.07665270449276158	0.0	0
Metschnikowia_sp	0.21895258303604231	0.8322820015268441	0.9584911667544936	0.32127249546813763	0.6750960743066144	-0.08701227977957639	0
Meyerozyma_guilliermondii	0.9568385593737011	0.7828403112856598	0.8388761913339771	0.5582234675977255	0.0	0.0	0
Meyerozyma_sp	0.21943916151241957	0.3539127737001038	-0.28959195818194017	0.6183941468206611	0.4541716400897575	0.0	0
Microbotryum_intermedium	2.546332482149401	0.3239075413613157	-0.16665625629256045	0.005333260518910134	0.7203921704879994	0.0	0
Microbotryum_saponariae	4.133143311993777	3.005636838822376	-2.376602587833947	-0.06792417259299927	-0.5302975074875121	4.144211149728512	0
Microbotryum_silenes	3.2851657852869267	2.9556194968134233	-0.3232360049841712	-0.32350133559758076	-0.11167789643327737	0.0	0
Microbotryum_violaceum	0.14787537171920184	-0.045240726341550186	0.013036360196056621	0.09701615047251644	0.0	0.0	0
Microcebus_murinus	10.0	1.2233835573223355	-0.1866515111900162	0.40449441281877957	0.2054926507255462	0.25798672403960504	0
Microdochium_bolleyi	-0.616328493488498	-0.17566390343810068	0.3483489553739187	-0.27633333609732674	0.1745222662968415	0.0	0
Microsporum_canis	1.9535136006832041	0.2518874092832628	0.21399282111982706	0.42509488260585604	0.5174909528455824	0.26114829050652183	0
Microthyrium_microscopicum	0.15802541544595647	-0.39684825765736	-0.7247465890777501	-0.4656146864770805	0.0	0.0	0
Microtus_ochrogaster	10.0	1.5708812768444196	0.6822128717906434	0.02548892031040506	1.2192150876811392	-4.2827826967387965	0
Mixia_osmundae	0.0	0.4034506695648489	-0.2998413358357632	-0.09231843272513722	0.0	0.0	0
Moelleriella_libera	3.7253098227266657	0.04512261651812914	-0.016701359985590285	0.3883040004080353	0.25913785519889987	0.5326451006846162	0
Moesziomyces_antarcticus	-3.8651637183018943	0.6860411370605708	-0.9485953895453156	0.00440264878157978	0.4134873777663623	0.0	0
Moesziomyces_aphidis	-2.3075482794678437	0.6235118893381674	-1.6886897474862472	0.18205809093619574	-0.4378020182269017	0.0	0
Mola_mola	4.59453016708075	7.631255263532917	2.4406401574447387	-0.3027985450916671	0.45425628121769007	0.46309864396828987	0
Monascus_purpureus	5.209269705422771	0.23847803538445098	0.48142294122672685	0.522469297403574	0.28819584222073985	1.016098542975449	0
Monilinia_fructicola	-3.452932108278977	-2.0380712100468887	-1.1731079388181436	-1.0811641153966594	-1.4395385016749105	0.0	0
Monilinia_fructigena	-1.8686576545992575	-1.9078759451373903	-0.2370961521923746	-1.4455765368733469	-0.09488423754928244	0.08213564557098271	0
Monilinia_laxa	-1.104322999011412	-0.9884705683266386	-0.6542544246402476	-1.5206968900102977	-0.6559791555066241	0.0	0
Moniliophthora_roreri	3.3080795061320405	2.3161236032732573	-0.30547647703105224	1.0014205887956433	0.6067551355716406	1.1342393916322324	0
Monodelphis_domestica	10.0	1.3414964432859735	-0.17748839391640148	-0.054973411064567955	0.4276580178137071	0.23434509950768848	0
Monodon_monoceros	6.267362509447594	0.06228148927147317	0.9166073653008108	-1.3594655581524446	-0.06507738393047416	0.059866628099077245	0
Monopterus_albus	3.5336162677686884	3.350322659747999	0.1512720163576556	-0.12197469537238544	0.24044731249362697	-0.013722447313392033	0
Monosiga_brevicollis	0.822669420599718	-0.5532434245568791	0.3430726889912112	0.44414999552309836	0.16188508078453595	-0.053951437840263766	0
Monosporascus_cannonballus	-10.0	-3.2948089816374715	-10.0	-10.0	-3.7629497304107717	0.0	0
Monosporascus_ibericus	-3.8891473116206954	0.4006104973199136	-1.9000090558873846	-1.4336717328771589	0.0	0.0	0
Monosporascus_sp	-10.0	-3.735021920643721	-10.0	-10.0	-4.4138540736885625	-3.43146948272056	0
Morchella_conica	10.0	0.6244692476913662	1.175157511909102	0.6341183999483089	1.7025559507218349	-0.5017257842563445	0
Mortierella_elongata	3.5351852490256355	0.5203783317438582	0.3455798059504868	-0.5586808199054135	0.03348189914874956	-0.2362422084892062	0
Mortierella_verticillata	2.742588111363498	0.12388011092538746	-0.23815679763570927	-0.033517959896896106	0.0	0.0	0
Mucor_ambiguus	10.0	10.0	4.171702497173645	3.294652559356811	1.0177043829349481	0.5370704103071962	0
Mucor_circinelloides	9.061906054065162	7.848860198516932	1.6962278084961495	1.4510982324491708	1.412990871199107	-0.041347307871130334	0
Mucor_lusitanicus	3.074585696283618	6.5468687192372155	0.4551214957148595	1.9299213712970509	0.0	-0.0020617403208115226	0
Mus_caroli	10.0	2.8461936798420875	0.21498244849995327	2.0278308144292816	1.267855220138219	-1.4450115772561771	0
Mus_musculus	7.610485107971649	4.311544411569488	2.622453070886417	10.0	10.0	-10.0	0
Mus_pahari	10.0	3.5791971587426574	-0.49921578319549664	1.0712028141291767	0.16933825946944805	-5.8321934325695794	0
Mus_spicilegus	3.40756774282908	-0.9337379040055845	0.14321416764435244	0.08548081067541256	-0.19758975449278557	-4.682393022642032	0
Mus_spretus	10.0	5.592858127655762	1.4037709703699655	1.8616121457300456	0.875162929921237	-1.2862231245354439	0
Musa_acuminata	-6.832885522381867	0.9913445795664965	-1.1179431330182712	-0.7119413111551781	-1.391644231254525	-1.9150994815070976	0
Mustela_putorius	8.632924090944588	-1.4074283898378581	0.22840977181211866	-0.011480434420400773	0.5339318345364502	-1.3113657073130505	0
Myotis_lucifugus	1.7790777373692377	-10.0	1.24723651419225	-0.1933355500967604	-0.02802538456854838	-1.2050929967229906	0
Myripristis_murdjan	5.049661313018675	2.251243967819344	0.46306626286083014	0.1499182310337819	0.497263419256375	0.1370472213180682	0
Mytilinidion_resinicola	0.8037118215206938	-0.020117298343190405	-0.27474481214648855	0.20778556607608145	0.0	0.0	0
Nadsonia_fulvescens	2.771957459317235	2.411104975292169	0.7018914889860617	1.0710269971109139	0.7784190983658105	-0.02878144594006685	0
Naegleria_gruberi	0.11106239884416348	0.43517948792997646	-0.40069432402073774	1.8464618457959354	1.4008197711006012	0.3943566967701296	0
Naematelia_encephala	-0.7579941405146058	0.12192033366309658	0.215919107400829	-0.029896510859539514	-0.13204438579848174	0.0	0
Naja_naja	10.0	2.10137660552955	1.8956237759983756	0.9340806795671952	1.1169448785179872	-0.07139362184012515	0
Nannizzia_gypsea	0.7667253433179815	0.2604674602262947	0.5565206839749853	0.7606396321580856	0.2598230070803469	0.757923781131134	0
Nannochloropsis_gaditana	2.555320930828023	0.28295466518233364	-1.1772578483544165	-1.4472656979305054	-0.15314702410080885	-0.4742143613937481	0
Naumovozyma_castellii	0.028659313093482353	1.9632783417433675	1.0513381884853203	0.938913564345396	1.6512701401759016	0.013392087576633854	0
Naumovozyma_dairenensis	4.555397467359009	3.183059318632102	1.28386417108479	0.5603021708772241	1.241762272209124	0.4487924079461203	0
Nematocida_displodere	-1.2622414511200999	-0.49955025263611347	0.21616636290058558	0.0	0.0	0.0	0
Nematocida_parisii	-1.548114163334688	-0.4037342486398896	0.16738126914257478	0.3988697951665651	-0.4572298385941016	0.4011536190549709	0
Nematocida_sp	-2.1332333427259633	-0.4984330619920218	0.16140360066000187	2.1051855972903715	-0.5719866495669987	-0.24815908889369392	0
Neocallimastix_californiae	10.0	10.0	10.0	10.0	5.3112508275487995	5.510851509647508	0
Neofusicoccum_parvum	6.123388476106171	-0.17958279766347518	-1.667781063797305	-0.8003690502430553	0.06573531023097526	0.0	0
Neogobius_melanostomus	2.1526622026422686	0.27475968493399616	0.20376470011627043	2.1850452689091093	0.5163711603584752	0.3367592137728295	0
Neohortaea_acidophila	-0.34942284560882836	0.3378316400054152	0.04093462666727906	-0.1253336879124061	0.0	0.0	0
Neolamprologus_brichardi	8.674873344578497	7.082124894533566	1.9156497270087467	0.5937744265869308	0.7372602213045395	0.8390278601624982	0
Neolecta_irregularis	0.7133499006596595	-0.03307643579070949	0.15929642980733785	0.5790899586816437	-0.3310020230012144	0.0	0
Neolentinus_lepideus	-0.010148034396565291	0.15850806789651306	-0.01345271428566941	0.0	0.12398871311924589	0.0	0
Neonectria_ditissima	-0.043956246834662274	-0.26633597047201885	-0.6187540048300877	0.04578184796818472	0.0	0.1898092349226092	0
Neovison_vison	4.62834300449597	-5.6654220575499625	0.15254498091165272	-9.906267327646788	-0.286708067698683	-3.363411193089995	0
Neurospora_crassa	-1.1250788673119168	0.14557705017542938	-1.6125132112324023	-0.701803399180943	0.0	0.0	0
Neurospora_tetrasperma	0.7143357043504606	0.2689491737069214	-1.2389559382597242	-0.33630725332992667	-1.391256778877406	0.0	0
Nicotiana_attenuata	10.0	4.62177678165214	4.144627734569897	2.77748577987729	2.05216757665881	2.6030109449139927	0
Nomascus_leucogenys	8.746951525064562	2.1123684297580043	1.7518058018764013	1.66064147086223	0.595210874542399	-5.321338672080074	0
Nosema_apis	0.6997458137712841	0.16479324478205568	1.0452829967299677	1.3092523461656003	-0.09085401218911365	-0.4339255450174097	0
Nosema_bombycis	0.8824323084653519	0.30698594849201316	0.3137593118076538	2.211518189842989	0.41854580984667034	-0.03695943095719951	0
Nosema_ceranae	2.017109793787902	0.07229303382674822	0.8347423284920147	1.0049371677365484	0.43742034805059554	-0.19265643374878016	0
Notechis_scutatus	10.0	1.9455724736052842	2.3026876836499466	0.9769811013549426	0.5928269874253852	-0.2845338495590313	0
Nothobranchius_furzeri	10.0	3.2843849988827185	1.3049540289593944	2.1050806906507407	1.1685352484645806	1.7139488890145789	0
Nothophytophthora_sp	-0.32085897970706545	2.14130187472115	-0.17040283535386183	0.6033382734381464	0.25948167444813247	-0.027707254420381796	0
Nothoprocta_perdicaria	10.0	1.7295980539273232	0.9640537975684339	0.4764220993139216	0.631703518604318	0.2866074754316135	0
Numida_meleagris	10.0	1.381277846237844	0.7802642810808127	0.3954108360374335	0.9252231252659043	0.39451556767266477	0
Nymphaea_colorata	-3.0170457244698263	7.678829350643448	0.8696544228887082	-0.17817823211858339	0.47731404921954185	0.9928877062368987	0
Obba_rivulosa	-1.1108644000441987	0.36084364675900776	0.19226616342854563	0.08388654169862868	-0.1172016067033949	0.0	0
Octodon_degus	4.0094228915416394	0.08761036158072333	1.6982647156048536	-1.5501097893868945	0.12765587560025735	-0.06462110460847495	0
Ogataea_parapolymorpha	0.9284865536723431	0.688762081885453	0.5440207402862293	0.15870329367878314	0.0	0.0	0
Ogataea_polymorpha	0.9220550826966273	0.05279273603359824	0.20948287559743706	0.0	0.0	0.0	0
Oidiodendron_maius	0.6839728958470274	0.07728019396521059	0.24643018910551803	-0.0024903723150113874	-0.20244407831783215	0.0	0
Oidium_neolycopersici	1.3420020343709897	0.030109793448242533	-0.15149658885501036	0.05441989701586051	0.24539191156352325	0.0	0
Olea_europaea	0.6302854584465557	0.8754269441138836	1.7452708770236718	-2.142999102334768	0.014773231691277347	-0.43737851388025434	0
Oncorhynchus_kisutch	10.0	8.330329612671942	1.8569807680780552	4.62121215712	-1.339345000590103	1.2309222302720924	0
Oncorhynchus_tshawytscha	10.0	10.0	1.7764576868990662	1.6746086003509955	0.17869365127873515	-0.25522720640813334	0
Ophiobolus_disseminans	0.3991494868008673	-0.03638075459364376	0.08635613298773188	-0.089806340833494	0.037858697130128405	0.0	0
Ophiocordyceps_australis	10.0	0.9624730568185735	-1.4336725393960452	0.02678176260579307	0.47550319360646964	0.023494656815289755	0
Ophiocordyceps_camponoti	10.0	0.7907232277101819	0.7105933928342287	0.6766737660155042	0.6337980152204332	0.20422690013119746	0
Ophiocordyceps_polyrhachis	10.0	2.493678119149839	1.3799773271264435	0.563223684888653	2.1046955046793503	0.0	0
[truncated: 474 more rows]

## Sheet: Fig2a
No. sites	Fraction of intergenic sequence	Group
253379.0	0.0	Real
234167.0	0.001	Real
223098.0	0.002	Real
216581.0	0.003	Real
211740.0	0.004	Real
207201.0	0.005	Real
205037.0	0.006	Real
201601.0	0.007	Real
200197.0	0.008	Real
197341.0	0.009000000000000001	Real
195801.0	0.01	Real
193815.0	0.011	Real
192479.0	0.012	Real
191650.0	0.013000000000000001	Real
190435.0	0.014	Real
189884.0	0.015	Real
188686.0	0.016	Real
187754.0	0.017	Real
186189.0	0.018000000000000002	Real
185100.0	0.019	Real
184962.0	0.02	Real
184984.0	0.021	Real
182936.0	0.022	Real
182970.0	0.023	Real
183200.0	0.024	Real
181983.0	0.025	Real
181139.0	0.026000000000000002	Real
179941.0	0.027	Real
180259.0	0.028	Real
180081.0	0.029	Real
179304.0	0.03	Real
180075.0	0.031	Real
179024.0	0.032	Real
178769.0	0.033	Real
178522.0	0.034	Real
178084.0	0.035	Real
177056.0	0.036000000000000004	Real
177325.0	0.037	Real
177384.0	0.038	Real
175998.0	0.039	Real
175912.0	0.04	Real
176220.0	0.041	Real
177132.0	0.042	Real
175375.0	0.043000000000000003	Real
175821.0	0.044	Real
175458.0	0.045	Real
175699.0	0.046	Real
174505.0	0.047	Real
174702.0	0.048	Real
173961.0	0.049	Real
174829.0	0.05	Real
174518.0	0.051000000000000004	Real
173733.0	0.052000000000000005	Real
174015.0	0.053	Real
172344.0	0.054	Real
173001.0	0.055	Real
173030.0	0.056	Real
172983.0	0.057	Real
173031.0	0.058	Real
171704.0	0.059000000000000004	Real
172103.0	0.06	Real
173080.0	0.061	Real
172582.0	0.062	Real
171791.0	0.063	Real
172548.0	0.064	Real
171212.0	0.065	Real
171716.0	0.066	Real
172284.0	0.067	Real
171066.0	0.068	Real
170623.0	0.069	Real
171111.0	0.07	Real
170930.0	0.07100000000000001	Real
171075.0	0.07200000000000001	Real
169832.0	0.073	Real
170617.0	0.074	Real
170800.0	0.075	Real
170355.0	0.076	Real
171235.0	0.077	Real
170414.0	0.078	Real
169845.0	0.079	Real
169925.0	0.08	Real
169891.0	0.081	Real
169966.0	0.082	Real
169465.0	0.083	Real
169214.0	0.084	Real
169637.0	0.085	Real
168884.0	0.08600000000000001	Real
168930.0	0.08700000000000001	Real
169237.0	0.088	Real
169383.0	0.089	Real
169548.0	0.09	Real
168455.0	0.091	Real
168636.0	0.092	Real
169263.0	0.093	Real
168111.0	0.094	Real
167214.0	0.095	Real
168862.0	0.096	Real
169110.0	0.097	Real
167663.0	0.098	Real
167714.0	0.099	Real
168476.0	0.1	Real
167499.0	0.101	Real
168531.0	0.10200000000000001	Real
168122.0	0.10300000000000001	Real
167655.0	0.10400000000000001	Real
167556.0	0.105	Real
168583.0	0.106	Real
167230.0	0.107	Real
167922.0	0.108	Real
168347.0	0.109	Real
167607.0	0.11	Real
167782.0	0.111	Real
167680.0	0.112	Real
167099.0	0.113	Real
166787.0	0.114	Real
166854.0	0.115	Real
167323.0	0.116	Real
166714.0	0.117	Real
165915.0	0.11800000000000001	Real
166837.0	0.11900000000000001	Real
166510.0	0.12	Real
166981.0	0.121	Real
167165.0	0.122	Real
166299.0	0.123	Real
165215.0	0.124	Real
167321.0	0.125	Real
165757.0	0.126	Real
165773.0	0.127	Real
165728.0	0.128	Real
166522.0	0.129	Real
166253.0	0.13	Real
165398.0	0.131	Real
165025.0	0.132	Real
165973.0	0.133	Real
165457.0	0.134	Real
164593.0	0.135	Real
165948.0	0.136	Real
165862.0	0.137	Real
164998.0	0.138	Real
165102.0	0.139	Real
165695.0	0.14	Real
164836.0	0.14100000000000001	Real
165310.0	0.14200000000000002	Real
165073.0	0.14300000000000002	Real
165591.0	0.14400000000000002	Real
165001.0	0.145	Real
164515.0	0.146	Real
165471.0	0.147	Real
164790.0	0.148	Real
165117.0	0.149	Real
165764.0	0.15	Real
164647.0	0.151	Real
165170.0	0.152	Real
165214.0	0.153	Real
164384.0	0.154	Real
164560.0	0.155	Real
164442.0	0.156	Real
164154.0	0.157	Real
164469.0	0.158	Real
164258.0	0.159	Real
164347.0	0.16	Real
164484.0	0.161	Real
163700.0	0.162	Real
164939.0	0.163	Real
164063.0	0.164	Real
164278.0	0.165	Real
164627.0	0.166	Real
164499.0	0.167	Real
163814.0	0.168	Real
164078.0	0.169	Real
165277.0	0.17	Real
164429.0	0.171	Real
164256.0	0.17200000000000001	Real
163640.0	0.17300000000000001	Real
164219.0	0.17400000000000002	Real
163906.0	0.17500000000000002	Real
163649.0	0.176	Real
163758.0	0.177	Real
163563.0	0.178	Real
163815.0	0.179	Real
164034.0	0.18	Real
164447.0	0.181	Real
163089.0	0.182	Real
163474.0	0.183	Real
164457.0	0.184	Real
162914.0	0.185	Real
163222.0	0.186	Real
163125.0	0.187	Real
163131.0	0.188	Real
162804.0	0.189	Real
163893.0	0.19	Real
162949.0	0.191	Real
162285.0	0.192	Real
162260.0	0.193	Real
163032.0	0.194	Real
163200.0	0.195	Real
163039.0	0.196	Real
163164.0	0.197	Real
162746.0	0.198	Real
162387.0	0.199	Real
163500.0	0.2	Real
163575.0	0.201	Real
162437.0	0.202	Real
162667.0	0.203	Real
163445.0	0.20400000000000001	Real
161262.0	0.20500000000000002	Real
162695.0	0.20600000000000002	Real
162974.0	0.20700000000000002	Real
162404.0	0.20800000000000002	Real
162893.0	0.209	Real
162631.0	0.21	Real
162490.0	0.211	Real
161894.0	0.212	Real
163024.0	0.213	Real
161917.0	0.214	Real
162248.0	0.215	Real
161613.0	0.216	Real
162661.0	0.217	Real
162200.0	0.218	Real
161025.0	0.219	Real
162347.0	0.22	Real
161453.0	0.221	Real
162456.0	0.222	Real
161886.0	0.223	Real
162380.0	0.224	Real
162301.0	0.225	Real
162307.0	0.226	Real
162377.0	0.227	Real
162070.0	0.228	Real
162243.0	0.229	Real
162557.0	0.23	Real
161799.0	0.231	Real
162410.0	0.232	Real
161529.0	0.233	Real
161483.0	0.234	Real
162269.0	0.23500000000000001	Real
161568.0	0.23600000000000002	Real
162633.0	0.23700000000000002	Real
161627.0	0.23800000000000002	Real
161762.0	0.23900000000000002	Real
162482.0	0.24	Real
162643.0	0.241	Real
162292.0	0.242	Real
161958.0	0.243	Real
161831.0	0.244	Real
162177.0	0.245	Real
162305.0	0.246	Real
161786.0	0.247	Real
162521.0	0.248	Real
160578.0	0.249	Real
163282.0	0.25	Real
162652.0	0.251	Real
161636.0	0.252	Real
162034.0	0.253	Real
162275.0	0.254	Real
161188.0	0.255	Real
162288.0	0.256	Real
160941.0	0.257	Real
161196.0	0.258	Real
162266.0	0.259	Real
161226.0	0.26	Real
161296.0	0.261	Real
161811.0	0.262	Real
161831.0	0.263	Real
161733.0	0.264	Real
162243.0	0.265	Real
161620.0	0.266	Real
162068.0	0.267	Real
161474.0	0.268	Real
161482.0	0.269	Real
161491.0	0.27	Real
161632.0	0.271	Real
162267.0	0.272	Real
162357.0	0.273	Real
161864.0	0.274	Real
161561.0	0.275	Real
161326.0	0.276	Real
161250.0	0.277	Real
160396.0	0.278	Real
161618.0	0.279	Real
161947.0	0.28	Real
161197.0	0.281	Real
161800.0	0.28200000000000003	Real
160585.0	0.28300000000000003	Real
161859.0	0.28400000000000003	Real
161585.0	0.28500000000000003	Real
161417.0	0.28600000000000003	Real
160831.0	0.28700000000000003	Real
161096.0	0.28800000000000003	Real
160954.0	0.289	Real
160745.0	0.29	Real
161004.0	0.291	Real
160788.0	0.292	Real
161248.0	0.293	Real
161199.0	0.294	Real
161096.0	0.295	Real
161192.0	0.296	Real
160953.0	0.297	Real
160752.0	0.298	Real
159969.0	0.299	Real
161682.0	0.3	Real
160700.0	0.301	Real
161033.0	0.302	Real
161872.0	0.303	Real
161020.0	0.304	Real
161458.0	0.305	Real
160240.0	0.306	Real
161027.0	0.307	Real
161196.0	0.308	Real
160352.0	0.309	Real
161311.0	0.31	Real
161289.0	0.311	Real
161728.0	0.312	Real
160323.0	0.313	Real
160193.0	0.314	Real
161249.0	0.315	Real
161326.0	0.316	Real
160564.0	0.317	Real
160370.0	0.318	Real
161176.0	0.319	Real
161004.0	0.32	Real
161172.0	0.321	Real
160564.0	0.322	Real
161016.0	0.323	Real
160743.0	0.324	Real
161164.0	0.325	Real
161484.0	0.326	Real
161081.0	0.327	Real
160245.0	0.328	Real
159984.0	0.329	Real
160700.0	0.33	Real
160994.0	0.331	Real
160659.0	0.332	Real
160965.0	0.333	Real
160689.0	0.334	Real
160488.0	0.335	Real
160596.0	0.336	Real
161434.0	0.337	Real
160499.0	0.338	Real
159925.0	0.339	Real
161512.0	0.34	Real
160103.0	0.341	Real
160870.0	0.342	Real
160590.0	0.343	Real
160507.0	0.34400000000000003	Real
160551.0	0.34500000000000003	Real
160119.0	0.34600000000000003	Real
161257.0	0.34700000000000003	Real
160677.0	0.34800000000000003	Real
160744.0	0.34900000000000003	Real
160607.0	0.35000000000000003	Real
161326.0	0.35100000000000003	Real
160084.0	0.352	Real
160483.0	0.353	Real
159777.0	0.354	Real
160131.0	0.355	Real
160498.0	0.356	Real
161065.0	0.357	Real
159947.0	0.358	Real
160120.0	0.359	Real
160132.0	0.36	Real
160114.0	0.361	Real
160181.0	0.362	Real
160390.0	0.363	Real
160129.0	0.364	Real
159832.0	0.365	Real
160065.0	0.366	Real
159546.0	0.367	Real
160187.0	0.368	Real
160299.0	0.369	Real
160230.0	0.37	Real
160428.0	0.371	Real
160615.0	0.372	Real
160767.0	0.373	Real
159689.0	0.374	Real
160726.0	0.375	Real
160136.0	0.376	Real
160424.0	0.377	Real
160225.0	0.378	Real
160412.0	0.379	Real
160228.0	0.38	Real
160053.0	0.381	Real
159575.0	0.382	Real
159950.0	0.383	Real
159846.0	0.384	Real
160481.0	0.385	Real
160540.0	0.386	Real
159587.0	0.387	Real
159530.0	0.388	Real
160179.0	0.389	Real
160656.0	0.39	Real
160528.0	0.391	Real
160354.0	0.392	Real
160218.0	0.393	Real
159552.0	0.394	Real
160974.0	0.395	Real
159138.0	0.396	Real
160486.0	0.397	Real
160306.0	0.398	Real
159426.0	0.399	Real
161079.0	0.4	Real
159801.0	0.401	Real
159023.0	0.402	Real
160385.0	0.403	Real
159738.0	0.404	Real
159891.0	0.405	Real
159710.0	0.406	Real
159612.0	0.40700000000000003	Real
159876.0	0.40800000000000003	Real
160469.0	0.40900000000000003	Real
159522.0	0.41000000000000003	Real
160159.0	0.41100000000000003	Real
159396.0	0.41200000000000003	Real
160511.0	0.41300000000000003	Real
160189.0	0.41400000000000003	Real
159079.0	0.41500000000000004	Real
159688.0	0.41600000000000004	Real
159993.0	0.417	Real
161067.0	0.418	Real
159616.0	0.419	Real
159882.0	0.42	Real
159630.0	0.421	Real
159990.0	0.422	Real
160189.0	0.423	Real
160278.0	0.424	Real
160152.0	0.425	Real
159578.0	0.426	Real
160200.0	0.427	Real
161155.0	0.428	Real
160103.0	0.429	Real
159567.0	0.43	Real
159564.0	0.431	Real
160179.0	0.432	Real
160864.0	0.433	Real
159404.0	0.434	Real
160491.0	0.435	Real
159509.0	0.436	Real
159639.0	0.437	Real
159322.0	0.438	Real
159793.0	0.439	Real
160277.0	0.44	Real
159978.0	0.441	Real
160201.0	0.442	Real
159705.0	0.443	Real
159359.0	0.444	Real
159701.0	0.445	Real
160383.0	0.446	Real
158992.0	0.447	Real
159638.0	0.448	Real
159871.0	0.449	Real
160480.0	0.45	Real
159971.0	0.451	Real
159524.0	0.452	Real
160191.0	0.453	Real
159959.0	0.454	Real
160056.0	0.455	Real
160198.0	0.456	Real
159408.0	0.457	Real
159282.0	0.458	Real
159696.0	0.459	Real
159797.0	0.46	Real
159442.0	0.461	Real
159790.0	0.462	Real
159651.0	0.463	Real
160141.0	0.464	Real
159944.0	0.465	Real
160059.0	0.466	Real
159385.0	0.467	Real
160701.0	0.468	Real
160208.0	0.46900000000000003	Real
160725.0	0.47000000000000003	Real
159801.0	0.47100000000000003	Real
159902.0	0.47200000000000003	Real
160299.0	0.47300000000000003	Real
160132.0	0.47400000000000003	Real
159374.0	0.47500000000000003	Real
160596.0	0.47600000000000003	Real
159519.0	0.47700000000000004	Real
159535.0	0.47800000000000004	Real
159831.0	0.47900000000000004	Real
159370.0	0.48	Real
159761.0	0.481	Real
159174.0	0.482	Real
159642.0	0.483	Real
160073.0	0.484	Real
159066.0	0.485	Real
159989.0	0.486	Real
159205.0	0.487	Real
159986.0	0.488	Real
159224.0	0.489	Real
159807.0	0.49	Real
159507.0	0.491	Real
160111.0	0.492	Real
160044.0	0.493	Real
159557.0	0.494	Real
159654.0	0.495	Real
159832.0	0.496	Real
159411.0	0.497	Real
159693.0	0.498	Real
156781.0	0.499	Real
163423.0	0.5	Real
159635.0	0.501	Real
160164.0	0.502	Real
159661.0	0.503	Real
159095.0	0.504	Real
159534.0	0.505	Real
159367.0	0.506	Real
159673.0	0.507	Real
159425.0	0.508	Real
160022.0	0.509	Real
159624.0	0.51	Real
159281.0	0.511	Real
159841.0	0.512	Real
160028.0	0.513	Real
159231.0	0.514	Real
158709.0	0.515	Real
160167.0	0.516	Real
160178.0	0.517	Real
159225.0	0.518	Real
159329.0	0.519	Real
160491.0	0.52	Real
159363.0	0.521	Real
159886.0	0.522	Real
159069.0	0.523	Real
159402.0	0.524	Real
159797.0	0.525	Real
159330.0	0.526	Real
160088.0	0.527	Real
160247.0	0.528	Real
159633.0	0.529	Real
159633.0	0.53	Real
159377.0	0.531	Real
159432.0	0.532	Real
159770.0	0.533	Real
159706.0	0.534	Real
159950.0	0.535	Real
160796.0	0.536	Real
160515.0	0.537	Real
160342.0	0.538	Real
160026.0	0.539	Real
160997.0	0.54	Real
159980.0	0.541	Real
159773.0	0.542	Real
160426.0	0.543	Real
159392.0	0.544	Real
159334.0	0.545	Real
159945.0	0.546	Real
159670.0	0.547	Real
160023.0	0.548	Real
159446.0	0.549	Real
160417.0	0.55	Real
159426.0	0.551	Real
159919.0	0.552	Real
160686.0	0.553	Real
159981.0	0.554	Real
160444.0	0.555	Real
159797.0	0.556	Real
159795.0	0.557	Real
160127.0	0.558	Real
159497.0	0.559	Real
160384.0	0.56	Real
159836.0	0.561	Real
160068.0	0.562	Real
160270.0	0.5630000000000001	Real
160411.0	0.5640000000000001	Real
159462.0	0.5650000000000001	Real
160165.0	0.5660000000000001	Real
160045.0	0.5670000000000001	Real
159266.0	0.5680000000000001	Real
159977.0	0.5690000000000001	Real
159373.0	0.5700000000000001	Real
159670.0	0.5710000000000001	Real
160364.0	0.5720000000000001	Real
160179.0	0.5730000000000001	Real
160094.0	0.5740000000000001	Real
160131.0	0.5750000000000001	Real
160131.0	0.5760000000000001	Real
160229.0	0.577	Real
160354.0	0.578	Real
159515.0	0.579	Real
160383.0	0.58	Real
160354.0	0.581	Real
160223.0	0.582	Real
159906.0	0.583	Real
159857.0	0.584	Real
159803.0	0.585	Real
160280.0	0.586	Real
159240.0	0.587	Real
160532.0	0.588	Real
160525.0	0.589	Real
160148.0	0.59	Real
160142.0	0.591	Real
159980.0	0.592	Real
159939.0	0.593	Real
160114.0	0.594	Real
160743.0	0.595	Real
160577.0	0.596	Real
159601.0	0.597	Real
160530.0	0.598	Real
159509.0	0.599	Real
161469.0	0.6	Real
159381.0	0.601	Real
159685.0	0.602	Real
160089.0	0.603	Real
160378.0	0.604	Real
160431.0	0.605	Real
160602.0	0.606	Real
160161.0	0.607	Real
160921.0	0.608	Real
161147.0	0.609	Real
160591.0	0.61	Real
159941.0	0.611	Real
160522.0	0.612	Real
160172.0	0.613	Real
160638.0	0.614	Real
160285.0	0.615	Real
160704.0	0.616	Real
159827.0	0.617	Real
161010.0	0.618	Real
159883.0	0.619	Real
160009.0	0.62	Real
160479.0	0.621	Real
160526.0	0.622	Real
160088.0	0.623	Real
159660.0	0.624	Real
161285.0	0.625	Real
160093.0	0.626	Real
159942.0	0.627	Real
160637.0	0.628	Real
159813.0	0.629	Real
160392.0	0.63	Real
160526.0	0.631	Real
160655.0	0.632	Real
160289.0	0.633	Real
160560.0	0.634	Real
159766.0	0.635	Real
160619.0	0.636	Real
160628.0	0.637	Real
159621.0	0.638	Real
159652.0	0.639	Real
160133.0	0.64	Real
160828.0	0.641	Real
161510.0	0.642	Real
159988.0	0.643	Real
161076.0	0.644	Real
161075.0	0.645	Real
160303.0	0.646	Real
160770.0	0.647	Real
160855.0	0.648	Real
160200.0	0.649	Real
161282.0	0.65	Real
160180.0	0.651	Real
159802.0	0.652	Real
160224.0	0.653	Real
160609.0	0.654	Real
160284.0	0.655	Real
160776.0	0.656	Real
160030.0	0.657	Real
160817.0	0.658	Real
160522.0	0.659	Real
160685.0	0.66	Real
160765.0	0.661	Real
161314.0	0.662	Real
160226.0	0.663	Real
160754.0	0.664	Real
161068.0	0.665	Real
160669.0	0.666	Real
159943.0	0.667	Real
160703.0	0.668	Real
160665.0	0.669	Real
160686.0	0.67	Real
160985.0	0.671	Real
160681.0	0.672	Real
160902.0	0.673	Real
159879.0	0.674	Real
161471.0	0.675	Real
160381.0	0.676	Real
160593.0	0.677	Real
160391.0	0.678	Real
161708.0	0.679	Real
160020.0	0.68	Real
160205.0	0.681	Real
161074.0	0.682	Real
160520.0	0.683	Real
160718.0	0.684	Real
160985.0	0.685	Real
161057.0	0.686	Real
161507.0	0.687	Real
160680.0	0.6880000000000001	Real
161017.0	0.6890000000000001	Real
160468.0	0.6900000000000001	Real
161226.0	0.6910000000000001	Real
160648.0	0.6920000000000001	Real
161221.0	0.6930000000000001	Real
161424.0	0.6940000000000001	Real
160967.0	0.6950000000000001	Real
160790.0	0.6960000000000001	Real
161326.0	0.6970000000000001	Real
161014.0	0.6980000000000001	Real
161167.0	0.6990000000000001	Real
160920.0	0.7000000000000001	Real
161030.0	0.7010000000000001	Real
161393.0	0.7020000000000001	Real
159975.0	0.7030000000000001	Real
160118.0	0.704	Real
161146.0	0.705	Real
161376.0	0.706	Real
161650.0	0.707	Real
160847.0	0.708	Real
160611.0	0.709	Real
161272.0	0.71	Real
161773.0	0.711	Real
160346.0	0.712	Real
161382.0	0.713	Real
160820.0	0.714	Real
160866.0	0.715	Real
161615.0	0.716	Real
161742.0	0.717	Real
160830.0	0.718	Real
161024.0	0.719	Real
161218.0	0.72	Real
162006.0	0.721	Real
161249.0	0.722	Real
161214.0	0.723	Real
160882.0	0.724	Real
161483.0	0.725	Real
161090.0	0.726	Real
160409.0	0.727	Real
160763.0	0.728	Real
161957.0	0.729	Real
160982.0	0.73	Real
161393.0	0.731	Real
161368.0	0.732	Real
161803.0	0.733	Real
161539.0	0.734	Real
161280.0	0.735	Real
161003.0	0.736	Real
161062.0	0.737	Real
160972.0	0.738	Real
161709.0	0.739	Real
162065.0	0.74	Real
161827.0	0.741	Real
161824.0	0.742	Real
161352.0	0.743	Real
161961.0	0.744	Real
162518.0	0.745	Real
161954.0	0.746	Real
162017.0	0.747	Real
162383.0	0.748	Real
159741.0	0.749	Real
163542.0	0.75	Real
161492.0	0.751	Real
162029.0	0.752	Real
161499.0	0.753	Real
162115.0	0.754	Real
161290.0	0.755	Real
161476.0	0.756	Real
161641.0	0.757	Real
161102.0	0.758	Real
161296.0	0.759	Real
161799.0	0.76	Real
161519.0	0.761	Real
162520.0	0.762	Real
162200.0	0.763	Real
161484.0	0.764	Real
162278.0	0.765	Real
161624.0	0.766	Real
162343.0	0.767	Real
162135.0	0.768	Real
162440.0	0.769	Real
162046.0	0.77	Real
161937.0	0.771	Real
161813.0	0.772	Real
161718.0	0.773	Real
161983.0	0.774	Real
161960.0	0.775	Real
162274.0	0.776	Real
162721.0	0.777	Real
162180.0	0.778	Real
161179.0	0.779	Real
163021.0	0.78	Real
162975.0	0.781	Real
162984.0	0.782	Real
162054.0	0.783	Real
162316.0	0.784	Real
163018.0	0.785	Real
163153.0	0.786	Real
163455.0	0.787	Real
161341.0	0.788	Real
162336.0	0.789	Real
163069.0	0.79	Real
162007.0	0.791	Real
162812.0	0.792	Real
162439.0	0.793	Real
163212.0	0.794	Real
163104.0	0.795	Real
163050.0	0.796	Real
162409.0	0.797	Real
163206.0	0.798	Real
162413.0	0.799	Real
163499.0	0.8	Real
162943.0	0.801	Real
162913.0	0.802	Real
163259.0	0.803	Real
163399.0	0.804	Real
162817.0	0.805	Real
163462.0	0.806	Real
163952.0	0.807	Real
164102.0	0.808	Real
162734.0	0.809	Real
163300.0	0.81	Real
163988.0	0.811	Real
163350.0	0.812	Real
163736.0	0.8130000000000001	Real
164403.0	0.8140000000000001	Real
163349.0	0.8150000000000001	Real
163868.0	0.8160000000000001	Real
163646.0	0.8170000000000001	Real
163045.0	0.8180000000000001	Real
164296.0	0.8190000000000001	Real
163850.0	0.8200000000000001	Real
164815.0	0.8210000000000001	Real
164114.0	0.8220000000000001	Real
163911.0	0.8230000000000001	Real
163441.0	0.8240000000000001	Real
164356.0	0.8250000000000001	Real
163841.0	0.8260000000000001	Real
164252.0	0.8270000000000001	Real
164301.0	0.8280000000000001	Real
164600.0	0.8290000000000001	Real
164014.0	0.8300000000000001	Real
164033.0	0.8310000000000001	Real
163937.0	0.8320000000000001	Real
164525.0	0.833	Real
163916.0	0.834	Real
164246.0	0.835	Real
164049.0	0.836	Real
163560.0	0.837	Real
164554.0	0.838	Real
164756.0	0.839	Real
164161.0	0.84	Real
164208.0	0.841	Real
164576.0	0.842	Real
164448.0	0.843	Real
164435.0	0.844	Real
164788.0	0.845	Real
164929.0	0.846	Real
164267.0	0.847	Real
164561.0	0.848	Real
165424.0	0.849	Real
164678.0	0.85	Real
164272.0	0.851	Real
165504.0	0.852	Real
165590.0	0.853	Real
164731.0	0.854	Real
164524.0	0.855	Real
164938.0	0.856	Real
165572.0	0.857	Real
164894.0	0.858	Real
164961.0	0.859	Real
166340.0	0.86	Real
165210.0	0.861	Real
165308.0	0.862	Real
165960.0	0.863	Real
165440.0	0.864	Real
165619.0	0.865	Real
165223.0	0.866	Real
165692.0	0.867	Real
165277.0	0.868	Real
165431.0	0.869	Real
165597.0	0.87	Real
166238.0	0.871	Real
166131.0	0.872	Real
166312.0	0.873	Real
164953.0	0.874	Real
166882.0	0.875	Real
166223.0	0.876	Real
166121.0	0.877	Real
166169.0	0.878	Real
166367.0	0.879	Real
166311.0	0.88	Real
166410.0	0.881	Real
167162.0	0.882	Real
167132.0	0.883	Real
167446.0	0.884	Real
167151.0	0.885	Real
166916.0	0.886	Real
167221.0	0.887	Real
167215.0	0.888	Real
167366.0	0.889	Real
167024.0	0.89	Real
167157.0	0.891	Real
166884.0	0.892	Real
168245.0	0.893	Real
167946.0	0.894	Real
167729.0	0.895	Real
167718.0	0.896	Real
167941.0	0.897	Real
167630.0	0.898	Real
167284.0	0.899	Real
168211.0	0.9	Real
167762.0	0.901	Real
168203.0	0.902	Real
167867.0	0.903	Real
168869.0	0.904	Real
167715.0	0.905	Real
168869.0	0.906	Real
168490.0	0.907	Real
168536.0	0.908	Real
168384.0	0.909	Real
168225.0	0.91	Real
169218.0	0.911	Real
169555.0	0.912	Real
169362.0	0.913	Real
169214.0	0.914	Real
170002.0	0.915	Real
169210.0	0.916	Real
170587.0	0.917	Real
169705.0	0.918	Real
169883.0	0.919	Real
169723.0	0.92	Real
169948.0	0.921	Real
170361.0	0.922	Real
170919.0	0.923	Real
169710.0	0.924	Real
170644.0	0.925	Real
170187.0	0.926	Real
170770.0	0.927	Real
170501.0	0.928	Real
170522.0	0.929	Real
171138.0	0.93	Real
171282.0	0.931	Real
170575.0	0.932	Real
171193.0	0.933	Real
172017.0	0.934	Real
171079.0	0.935	Real
172567.0	0.936	Real
171810.0	0.937	Real
172026.0	0.9380000000000001	Real
171558.0	0.9390000000000001	Real
173047.0	0.9400000000000001	Real
171663.0	0.9410000000000001	Real
172160.0	0.9420000000000001	Real
173517.0	0.9430000000000001	Real
173842.0	0.9440000000000001	Real
173037.0	0.9450000000000001	Real
173535.0	0.9460000000000001	Real
173080.0	0.9470000000000001	Real
174187.0	0.9480000000000001	Real
175112.0	0.9490000000000001	Real
174740.0	0.9500000000000001	Real
174750.0	0.9510000000000001	Real
175504.0	0.9520000000000001	Real
175560.0	0.9530000000000001	Real
174990.0	0.9540000000000001	Real
175833.0	0.9550000000000001	Real
176003.0	0.9560000000000001	Real
175449.0	0.9570000000000001	Real
176627.0	0.9580000000000001	Real
176881.0	0.9590000000000001	Real
176706.0	0.96	Real
176933.0	0.961	Real
177127.0	0.962	Real
177524.0	0.963	Real
178032.0	0.964	Real
177843.0	0.965	Real
178103.0	0.966	Real
178438.0	0.967	Real
178873.0	0.968	Real
179621.0	0.969	Real
180233.0	0.97	Real
180399.0	0.971	Real
181235.0	0.972	Real
182273.0	0.973	Real
181125.0	0.974	Real
181916.0	0.975	Real
183226.0	0.976	Real
184195.0	0.977	Real
184385.0	0.978	Real
185115.0	0.979	Real
185776.0	0.98	Real
186394.0	0.981	Real
189031.0	0.982	Real
188781.0	0.983	Real
189782.0	0.984	Real
191455.0	0.985	Real
191510.0	0.986	Real
192332.0	0.987	Real
194816.0	0.988	Real
195660.0	0.989	Real
197350.0	0.99	Real
199730.0	0.991	Real
202867.0	0.992	Real
204208.0	0.993	Real
207529.0	0.994	Real
211351.0	0.995	Real
214923.0	0.996	Real
222646.0	0.997	Real
234243.0	0.998	Real
252668.0	0.999	Real
	1.0	Real
165444.0	0.0	Mock
163231.0	0.001	Mock
165246.0	0.002	Mock
164884.0	0.003	Mock
165459.0	0.004	Mock
164080.0	0.005	Mock
164671.0	0.006	Mock
165097.0	0.007	Mock
165234.0	0.008	Mock
164655.0	0.009000000000000001	Mock
164666.0	0.01	Mock
165074.0	0.011	Mock
165010.0	0.012	Mock
165166.0	0.013000000000000001	Mock
165382.0	0.014	Mock
165301.0	0.015	Mock
165298.0	0.016	Mock
164937.0	0.017	Mock
164779.0	0.018000000000000002	Mock
165369.0	0.019	Mock
164934.0	0.02	Mock
165438.0	0.021	Mock
164546.0	0.022	Mock
165050.0	0.023	Mock
166186.0	0.024	Mock
165281.0	0.025	Mock
164925.0	0.026000000000000002	Mock
164914.0	0.027	Mock
165616.0	0.028	Mock
164900.0	0.029	Mock
165327.0	0.03	Mock
165077.0	0.031	Mock
166138.0	0.032	Mock
165311.0	0.033	Mock
165116.0	0.034	Mock
165794.0	0.035	Mock
164582.0	0.036000000000000004	Mock
165626.0	0.037	Mock
164621.0	0.038	Mock
165195.0	0.039	Mock
164609.0	0.04	Mock
164803.0	0.041	Mock
164800.0	0.042	Mock
164873.0	0.043000000000000003	Mock
164479.0	0.044	Mock
164217.0	0.045	Mock
164250.0	0.046	Mock
164596.0	0.047	Mock
164899.0	0.048	Mock
165146.0	0.049	Mock
165602.0	0.05	Mock
165442.0	0.051000000000000004	Mock
164705.0	0.052000000000000005	Mock
164986.0	0.053	Mock
165003.0	0.054	Mock
165717.0	0.055	Mock
164975.0	0.056	Mock
165201.0	0.057	Mock
165062.0	0.058	Mock
165191.0	0.059000000000000004	Mock
165515.0	0.06	Mock
164515.0	0.061	Mock
165316.0	0.062	Mock
165101.0	0.063	Mock
164834.0	0.064	Mock
165530.0	0.065	Mock
165018.0	0.066	Mock
165014.0	0.067	Mock
165037.0	0.068	Mock
165337.0	0.069	Mock
165140.0	0.07	Mock
165004.0	0.07100000000000001	Mock
164453.0	0.07200000000000001	Mock
165198.0	0.073	Mock
165066.0	0.074	Mock
164787.0	0.075	Mock
164943.0	0.076	Mock
165521.0	0.077	Mock
165385.0	0.078	Mock
164511.0	0.079	Mock
164466.0	0.08	Mock
164596.0	0.081	Mock
164820.0	0.082	Mock
165026.0	0.083	Mock
165246.0	0.084	Mock
165129.0	0.085	Mock
164375.0	0.08600000000000001	Mock
164564.0	0.08700000000000001	Mock
165316.0	0.088	Mock
165022.0	0.089	Mock
164754.0	0.09	Mock
164961.0	0.091	Mock
164657.0	0.092	Mock
165370.0	0.093	Mock
164420.0	0.094	Mock
164962.0	0.095	Mock
164994.0	0.096	Mock
165387.0	0.097	Mock
164706.0	0.098	Mock
164943.0	0.099	Mock
165487.0	0.1	Mock
164151.0	0.101	Mock
164959.0	0.10200000000000001	Mock
165736.0	0.10300000000000001	Mock
164504.0	0.10400000000000001	Mock
165287.0	0.105	Mock
165105.0	0.106	Mock
164714.0	0.107	Mock
165244.0	0.108	Mock
164649.0	0.109	Mock
164900.0	0.11	Mock
164493.0	0.111	Mock
165377.0	0.112	Mock
164079.0	0.113	Mock
165316.0	0.114	Mock
164897.0	0.115	Mock
164794.0	0.116	Mock
165658.0	0.117	Mock
164940.0	0.11800000000000001	Mock
164862.0	0.11900000000000001	Mock
165433.0	0.12	Mock
165077.0	0.121	Mock
165639.0	0.122	Mock
165351.0	0.123	Mock
164258.0	0.124	Mock
165836.0	0.125	Mock
165192.0	0.126	Mock
165134.0	0.127	Mock
165472.0	0.128	Mock
164930.0	0.129	Mock
165146.0	0.13	Mock
164633.0	0.131	Mock
165244.0	0.132	Mock
165053.0	0.133	Mock
166027.0	0.134	Mock
165271.0	0.135	Mock
165506.0	0.136	Mock
165330.0	0.137	Mock
165663.0	0.138	Mock
164820.0	0.139	Mock
164803.0	0.14	Mock
164528.0	0.14100000000000001	Mock
164468.0	0.14200000000000002	Mock
165196.0	0.14300000000000002	Mock
164945.0	0.14400000000000002	Mock
165059.0	0.145	Mock
164318.0	0.146	Mock
164867.0	0.147	Mock
164767.0	0.148	Mock
164676.0	0.149	Mock
166099.0	0.15	Mock
164816.0	0.151	Mock
164503.0	0.152	Mock
165546.0	0.153	Mock
165349.0	0.154	Mock
165169.0	0.155	Mock
165067.0	0.156	Mock
165822.0	0.157	Mock
164480.0	0.158	Mock
165111.0	0.159	Mock
165699.0	0.16	Mock
164373.0	0.161	Mock
165336.0	0.162	Mock
164427.0	0.163	Mock
165120.0	0.164	Mock
164869.0	0.165	Mock
164861.0	0.166	Mock
165968.0	0.167	Mock
165097.0	0.168	Mock
164994.0	0.169	Mock
165269.0	0.17	Mock
164727.0	0.171	Mock
164867.0	0.17200000000000001	Mock
164837.0	0.17300000000000001	Mock
164266.0	0.17400000000000002	Mock
164964.0	0.17500000000000002	Mock
164597.0	0.176	Mock
165371.0	0.177	Mock
165542.0	0.178	Mock
165033.0	0.179	Mock
165045.0	0.18	Mock
164765.0	0.181	Mock
165755.0	0.182	Mock
165620.0	0.183	Mock
165571.0	0.184	Mock
164781.0	0.185	Mock
165705.0	0.186	Mock
164837.0	0.187	Mock
165047.0	0.188	Mock
165406.0	0.189	Mock
165834.0	0.19	Mock
164775.0	0.191	Mock
164561.0	0.192	Mock
165393.0	0.193	Mock
164804.0	0.194	Mock
165844.0	0.195	Mock
164357.0	0.196	Mock
165054.0	0.197	Mock
165287.0	0.198	Mock
164685.0	0.199	Mock
165060.0	0.2	Mock
165883.0	0.201	Mock
164786.0	0.202	Mock
165152.0	0.203	Mock
165771.0	0.20400000000000001	Mock
165300.0	0.20500000000000002	Mock
165229.0	0.20600000000000002	Mock
164503.0	0.20700000000000002	Mock
165372.0	0.20800000000000002	Mock
165015.0	0.209	Mock
165385.0	0.21	Mock
164658.0	0.211	Mock
165383.0	0.212	Mock
165338.0	0.213	Mock
165620.0	0.214	Mock
165262.0	0.215	Mock
165698.0	0.216	Mock
165295.0	0.217	Mock
164909.0	0.218	Mock
164591.0	0.219	Mock
164989.0	0.22	Mock
165149.0	0.221	Mock
164272.0	0.222	Mock
165238.0	0.223	Mock
165325.0	0.224	Mock
165083.0	0.225	Mock
164429.0	0.226	Mock
163868.0	0.227	Mock
164745.0	0.228	Mock
164872.0	0.229	Mock
165127.0	0.23	Mock
164882.0	0.231	Mock
164681.0	0.232	Mock
165166.0	0.233	Mock
165088.0	0.234	Mock
164995.0	0.23500000000000001	Mock
165242.0	0.23600000000000002	Mock
164961.0	0.23700000000000002	Mock
164752.0	0.23800000000000002	Mock
165150.0	0.23900000000000002	Mock
165417.0	0.24	Mock
165531.0	0.241	Mock
165259.0	0.242	Mock
165508.0	0.243	Mock
165251.0	0.244	Mock
165403.0	0.245	Mock
166152.0	0.246	Mock
165018.0	0.247	Mock
165030.0	0.248	Mock
163803.0	0.249	Mock
166854.0	0.25	Mock
164995.0	0.251	Mock
165000.0	0.252	Mock
165602.0	0.253	Mock
165743.0	0.254	Mock
165071.0	0.255	Mock
165074.0	0.256	Mock
165512.0	0.257	Mock
165018.0	0.258	Mock
164571.0	0.259	Mock
165799.0	0.26	Mock
165063.0	0.261	Mock
165380.0	0.262	Mock
164898.0	0.263	Mock
165758.0	0.264	Mock
166252.0	0.265	Mock
164228.0	0.266	Mock
165205.0	0.267	Mock
164960.0	0.268	Mock
165198.0	0.269	Mock
164593.0	0.27	Mock
165484.0	0.271	Mock
165095.0	0.272	Mock
164803.0	0.273	Mock
165365.0	0.274	Mock
164994.0	0.275	Mock
165322.0	0.276	Mock
165126.0	0.277	Mock
165176.0	0.278	Mock
166124.0	0.279	Mock
165720.0	0.28	Mock
164949.0	0.281	Mock
165324.0	0.28200000000000003	Mock
165103.0	0.28300000000000003	Mock
165228.0	0.28400000000000003	Mock
164666.0	0.28500000000000003	Mock
164771.0	0.28600000000000003	Mock
165227.0	0.28700000000000003	Mock
164751.0	0.28800000000000003	Mock
165052.0	0.289	Mock
164553.0	0.29	Mock
164760.0	0.291	Mock
164884.0	0.292	Mock
164858.0	0.293	Mock
165206.0	0.294	Mock
165465.0	0.295	Mock
165495.0	0.296	Mock
164910.0	0.297	Mock
164598.0	0.298	Mock
164235.0	0.299	Mock
165674.0	0.3	Mock
165178.0	0.301	Mock
165491.0	0.302	Mock
165062.0	0.303	Mock
165003.0	0.304	Mock
164558.0	0.305	Mock
164754.0	0.306	Mock
165040.0	0.307	Mock
165335.0	0.308	Mock
164953.0	0.309	Mock
164906.0	0.31	Mock
164344.0	0.311	Mock
165139.0	0.312	Mock
164959.0	0.313	Mock
164827.0	0.314	Mock
166139.0	0.315	Mock
165050.0	0.316	Mock
165588.0	0.317	Mock
165094.0	0.318	Mock
165115.0	0.319	Mock
164558.0	0.32	Mock
165008.0	0.321	Mock
164826.0	0.322	Mock
164486.0	0.323	Mock
164595.0	0.324	Mock
164673.0	0.325	Mock
164963.0	0.326	Mock
165087.0	0.327	Mock
164934.0	0.328	Mock
165001.0	0.329	Mock
165137.0	0.33	Mock
165448.0	0.331	Mock
165206.0	0.332	Mock
165749.0	0.333	Mock
165213.0	0.334	Mock
164825.0	0.335	Mock
164769.0	0.336	Mock
164808.0	0.337	Mock
165271.0	0.338	Mock
165305.0	0.339	Mock
164396.0	0.34	Mock
164761.0	0.341	Mock
165313.0	0.342	Mock
165196.0	0.343	Mock
165064.0	0.34400000000000003	Mock
164268.0	0.34500000000000003	Mock
164816.0	0.34600000000000003	Mock
164730.0	0.34700000000000003	Mock
165968.0	0.34800000000000003	Mock
165088.0	0.34900000000000003	Mock
165266.0	0.35000000000000003	Mock
164667.0	0.35100000000000003	Mock
164856.0	0.352	Mock
165279.0	0.353	Mock
165131.0	0.354	Mock
165154.0	0.355	Mock
165210.0	0.356	Mock
164992.0	0.357	Mock
165380.0	0.358	Mock
164586.0	0.359	Mock
164394.0	0.36	Mock
165695.0	0.361	Mock
164534.0	0.362	Mock
165045.0	0.363	Mock
164863.0	0.364	Mock
164789.0	0.365	Mock
165210.0	0.366	Mock
164936.0	0.367	Mock
164651.0	0.368	Mock
164267.0	0.369	Mock
164295.0	0.37	Mock
164775.0	0.371	Mock
164391.0	0.372	Mock
164721.0	0.373	Mock
164925.0	0.374	Mock
165242.0	0.375	Mock
165599.0	0.376	Mock
165101.0	0.377	Mock
165068.0	0.378	Mock
164937.0	0.379	Mock
165404.0	0.38	Mock
165361.0	0.381	Mock
165833.0	0.382	Mock
165131.0	0.383	Mock
164714.0	0.384	Mock
165815.0	0.385	Mock
165004.0	0.386	Mock
165110.0	0.387	Mock
165190.0	0.388	Mock
165094.0	0.389	Mock
165013.0	0.39	Mock
164888.0	0.391	Mock
164559.0	0.392	Mock
165330.0	0.393	Mock
165423.0	0.394	Mock
165248.0	0.395	Mock
165099.0	0.396	Mock
164958.0	0.397	Mock
165887.0	0.398	Mock
165397.0	0.399	Mock
165365.0	0.4	Mock
164569.0	0.401	Mock
165112.0	0.402	Mock
164941.0	0.403	Mock
165071.0	0.404	Mock
164881.0	0.405	Mock
164933.0	0.406	Mock
165219.0	0.40700000000000003	Mock
165129.0	0.40800000000000003	Mock
165174.0	0.40900000000000003	Mock
164885.0	0.41000000000000003	Mock
165805.0	0.41100000000000003	Mock
165920.0	0.41200000000000003	Mock
164974.0	0.41300000000000003	Mock
164951.0	0.41400000000000003	Mock
165437.0	0.41500000000000004	Mock
164741.0	0.41600000000000004	Mock
164947.0	0.417	Mock
164889.0	0.418	Mock
164912.0	0.419	Mock
165428.0	0.42	Mock
164970.0	0.421	Mock
164777.0	0.422	Mock
165409.0	0.423	Mock
164478.0	0.424	Mock
165098.0	0.425	Mock
165094.0	0.426	Mock
164754.0	0.427	Mock
164541.0	0.428	Mock
164918.0	0.429	Mock
164436.0	0.43	Mock
164703.0	0.431	Mock
165338.0	0.432	Mock
165111.0	0.433	Mock
164582.0	0.434	Mock
165321.0	0.435	Mock
164832.0	0.436	Mock
165240.0	0.437	Mock
165150.0	0.438	Mock
165002.0	0.439	Mock
164818.0	0.44	Mock
165538.0	0.441	Mock
164619.0	0.442	Mock
165123.0	0.443	Mock
165988.0	0.444	Mock
164718.0	0.445	Mock
165103.0	0.446	Mock
165086.0	0.447	Mock
164921.0	0.448	Mock
165178.0	0.449	Mock
165565.0	0.45	Mock
165170.0	0.451	Mock
164829.0	0.452	Mock
165241.0	0.453	Mock
165387.0	0.454	Mock
164921.0	0.455	Mock
165232.0	0.456	Mock
164734.0	0.457	Mock
164737.0	0.458	Mock
165353.0	0.459	Mock
164861.0	0.46	Mock
164154.0	0.461	Mock
165435.0	0.462	Mock
164942.0	0.463	Mock
165499.0	0.464	Mock
165317.0	0.465	Mock
165404.0	0.466	Mock
165333.0	0.467	Mock
165402.0	0.468	Mock
165835.0	0.46900000000000003	Mock
164636.0	0.47000000000000003	Mock
164833.0	0.47100000000000003	Mock
164244.0	0.47200000000000003	Mock
165818.0	0.47300000000000003	Mock
164898.0	0.47400000000000003	Mock
164831.0	0.47500000000000003	Mock
164410.0	0.47600000000000003	Mock
165016.0	0.47700000000000004	Mock
165106.0	0.47800000000000004	Mock
165285.0	0.47900000000000004	Mock
165455.0	0.48	Mock
164978.0	0.481	Mock
165782.0	0.482	Mock
164844.0	0.483	Mock
164477.0	0.484	Mock
166071.0	0.485	Mock
164836.0	0.486	Mock
164288.0	0.487	Mock
165100.0	0.488	Mock
164965.0	0.489	Mock
165850.0	0.49	Mock
165886.0	0.491	Mock
164764.0	0.492	Mock
165338.0	0.493	Mock
164955.0	0.494	Mock
165533.0	0.495	Mock
164397.0	0.496	Mock
164884.0	0.497	Mock
164768.0	0.498	Mock
162678.0	0.499	Mock
167431.0	0.5	Mock
165252.0	0.501	Mock
165534.0	0.502	Mock
164884.0	0.503	Mock
164946.0	0.504	Mock
165037.0	0.505	Mock
165421.0	0.506	Mock
165218.0	0.507	Mock
165148.0	0.508	Mock
165668.0	0.509	Mock
164749.0	0.51	Mock
164733.0	0.511	Mock
165709.0	0.512	Mock
164335.0	0.513	Mock
165091.0	0.514	Mock
165545.0	0.515	Mock
165336.0	0.516	Mock
164597.0	0.517	Mock
164580.0	0.518	Mock
165070.0	0.519	Mock
165678.0	0.52	Mock
165537.0	0.521	Mock
165263.0	0.522	Mock
165118.0	0.523	Mock
164843.0	0.524	Mock
164499.0	0.525	Mock
165353.0	0.526	Mock
164747.0	0.527	Mock
164704.0	0.528	Mock
164881.0	0.529	Mock
165631.0	0.53	Mock
165262.0	0.531	Mock
164935.0	0.532	Mock
164506.0	0.533	Mock
164524.0	0.534	Mock
164960.0	0.535	Mock
165196.0	0.536	Mock
164826.0	0.537	Mock
163931.0	0.538	Mock
165121.0	0.539	Mock
165429.0	0.54	Mock
165416.0	0.541	Mock
164768.0	0.542	Mock
165055.0	0.543	Mock
165192.0	0.544	Mock
165078.0	0.545	Mock
165451.0	0.546	Mock
165236.0	0.547	Mock
164494.0	0.548	Mock
164351.0	0.549	Mock
165388.0	0.55	Mock
165812.0	0.551	Mock
164361.0	0.552	Mock
165738.0	0.553	Mock
164672.0	0.554	Mock
164449.0	0.555	Mock
165179.0	0.556	Mock
165293.0	0.557	Mock
165047.0	0.558	Mock
165271.0	0.559	Mock
164789.0	0.56	Mock
165091.0	0.561	Mock
165329.0	0.562	Mock
165401.0	0.5630000000000001	Mock
165448.0	0.5640000000000001	Mock
165044.0	0.5650000000000001	Mock
163854.0	0.5660000000000001	Mock
165450.0	0.5670000000000001	Mock
164903.0	0.5680000000000001	Mock
164444.0	0.5690000000000001	Mock
165106.0	0.5700000000000001	Mock
165164.0	0.5710000000000001	Mock
164296.0	0.5720000000000001	Mock
165124.0	0.5730000000000001	Mock
164915.0	0.5740000000000001	Mock
164327.0	0.5750000000000001	Mock
164895.0	0.5760000000000001	Mock
164807.0	0.577	Mock
165511.0	0.578	Mock
164538.0	0.579	Mock
165205.0	0.58	Mock
165603.0	0.581	Mock
165857.0	0.582	Mock
165062.0	0.583	Mock
165261.0	0.584	Mock
165422.0	0.585	Mock
165415.0	0.586	Mock
166007.0	0.587	Mock
165652.0	0.588	Mock
165420.0	0.589	Mock
165197.0	0.59	Mock
166112.0	0.591	Mock
165059.0	0.592	Mock
165037.0	0.593	Mock
164866.0	0.594	Mock
165468.0	0.595	Mock
165750.0	0.596	Mock
165275.0	0.597	Mock
165693.0	0.598	Mock
163987.0	0.599	Mock
165431.0	0.6	Mock
165105.0	0.601	Mock
165231.0	0.602	Mock
165421.0	0.603	Mock
165695.0	0.604	Mock
165140.0	0.605	Mock
164618.0	0.606	Mock
165690.0	0.607	Mock
165275.0	0.608	Mock
165165.0	0.609	Mock
165279.0	0.61	Mock
165166.0	0.611	Mock
165518.0	0.612	Mock
165214.0	0.613	Mock
164761.0	0.614	Mock
164933.0	0.615	Mock
164943.0	0.616	Mock
164652.0	0.617	Mock
165277.0	0.618	Mock
165292.0	0.619	Mock
165004.0	0.62	Mock
164990.0	0.621	Mock
165651.0	0.622	Mock
164682.0	0.623	Mock
164623.0	0.624	Mock
165382.0	0.625	Mock
165782.0	0.626	Mock
165859.0	0.627	Mock
165144.0	0.628	Mock
164637.0	0.629	Mock
165473.0	0.63	Mock
164589.0	0.631	Mock
164830.0	0.632	Mock
164925.0	0.633	Mock
165253.0	0.634	Mock
165002.0	0.635	Mock
164837.0	0.636	Mock
164654.0	0.637	Mock
164863.0	0.638	Mock
165064.0	0.639	Mock
164774.0	0.64	Mock
165504.0	0.641	Mock
165024.0	0.642	Mock
165113.0	0.643	Mock
164322.0	0.644	Mock
164525.0	0.645	Mock
165792.0	0.646	Mock
164511.0	0.647	Mock
165065.0	0.648	Mock
165010.0	0.649	Mock
165079.0	0.65	Mock
165372.0	0.651	Mock
164283.0	0.652	Mock
164925.0	0.653	Mock
164266.0	0.654	Mock
164906.0	0.655	Mock
164548.0	0.656	Mock
165204.0	0.657	Mock
165832.0	0.658	Mock
164904.0	0.659	Mock
164838.0	0.66	Mock
164507.0	0.661	Mock
165697.0	0.662	Mock
165418.0	0.663	Mock
165220.0	0.664	Mock
164613.0	0.665	Mock
165367.0	0.666	Mock
165352.0	0.667	Mock
165044.0	0.668	Mock
164901.0	0.669	Mock
165593.0	0.67	Mock
165624.0	0.671	Mock
165925.0	0.672	Mock
165127.0	0.673	Mock
165351.0	0.674	Mock
164877.0	0.675	Mock
165448.0	0.676	Mock
165264.0	0.677	Mock
165546.0	0.678	Mock
165959.0	0.679	Mock
165224.0	0.68	Mock
164989.0	0.681	Mock
165602.0	0.682	Mock
164896.0	0.683	Mock
165059.0	0.684	Mock
165544.0	0.685	Mock
164693.0	0.686	Mock
165258.0	0.687	Mock
164877.0	0.6880000000000001	Mock
165319.0	0.6890000000000001	Mock
164333.0	0.6900000000000001	Mock
164790.0	0.6910000000000001	Mock
165716.0	0.6920000000000001	Mock
164952.0	0.6930000000000001	Mock
165739.0	0.6940000000000001	Mock
164980.0	0.6950000000000001	Mock
165037.0	0.6960000000000001	Mock
165413.0	0.6970000000000001	Mock
164987.0	0.6980000000000001	Mock
165641.0	0.6990000000000001	Mock
164243.0	0.7000000000000001	Mock
165965.0	0.7010000000000001	Mock
165125.0	0.7020000000000001	Mock
165148.0	0.7030000000000001	Mock
165339.0	0.704	Mock
164655.0	0.705	Mock
164818.0	0.706	Mock
165375.0	0.707	Mock
164970.0	0.708	Mock
163876.0	0.709	Mock
164990.0	0.71	Mock
165122.0	0.711	Mock
164651.0	0.712	Mock
165095.0	0.713	Mock
164527.0	0.714	Mock
164680.0	0.715	Mock
165183.0	0.716	Mock
164674.0	0.717	Mock
164866.0	0.718	Mock
164660.0	0.719	Mock
165415.0	0.72	Mock
164610.0	0.721	Mock
165081.0	0.722	Mock
164620.0	0.723	Mock
164813.0	0.724	Mock
165649.0	0.725	Mock
164584.0	0.726	Mock
164843.0	0.727	Mock
165494.0	0.728	Mock
165341.0	0.729	Mock
164675.0	0.73	Mock
165066.0	0.731	Mock
165370.0	0.732	Mock
165492.0	0.733	Mock
165273.0	0.734	Mock
165036.0	0.735	Mock
165267.0	0.736	Mock
165566.0	0.737	Mock
165449.0	0.738	Mock
164981.0	0.739	Mock
165353.0	0.74	Mock
165057.0	0.741	Mock
165460.0	0.742	Mock
165012.0	0.743	Mock
164668.0	0.744	Mock
165242.0	0.745	Mock
164563.0	0.746	Mock
165013.0	0.747	Mock
164432.0	0.748	Mock
164355.0	0.749	Mock
166246.0	0.75	Mock
165100.0	0.751	Mock
165482.0	0.752	Mock
165139.0	0.753	Mock
165386.0	0.754	Mock
165652.0	0.755	Mock
165232.0	0.756	Mock
164350.0	0.757	Mock
164892.0	0.758	Mock
165538.0	0.759	Mock
165277.0	0.76	Mock
164351.0	0.761	Mock
165142.0	0.762	Mock
165961.0	0.763	Mock
165310.0	0.764	Mock
164838.0	0.765	Mock
164909.0	0.766	Mock
165007.0	0.767	Mock
165114.0	0.768	Mock
165184.0	0.769	Mock
164548.0	0.77	Mock
164634.0	0.771	Mock
165305.0	0.772	Mock
165259.0	0.773	Mock
165338.0	0.774	Mock
164848.0	0.775	Mock
165317.0	0.776	Mock
164997.0	0.777	Mock
165286.0	0.778	Mock
165579.0	0.779	Mock
165454.0	0.78	Mock
165435.0	0.781	Mock
164714.0	0.782	Mock
165233.0	0.783	Mock
164430.0	0.784	Mock
164905.0	0.785	Mock
164757.0	0.786	Mock
164874.0	0.787	Mock
165028.0	0.788	Mock
165034.0	0.789	Mock
164938.0	0.79	Mock
165459.0	0.791	Mock
165297.0	0.792	Mock
165341.0	0.793	Mock
165804.0	0.794	Mock
164642.0	0.795	Mock
165381.0	0.796	Mock
165202.0	0.797	Mock
165003.0	0.798	Mock
164524.0	0.799	Mock
165334.0	0.8	Mock
164763.0	0.801	Mock
164821.0	0.802	Mock
164838.0	0.803	Mock
164959.0	0.804	Mock
165357.0	0.805	Mock
165037.0	0.806	Mock
165416.0	0.807	Mock
164736.0	0.808	Mock
164759.0	0.809	Mock
165280.0	0.81	Mock
165063.0	0.811	Mock
163979.0	0.812	Mock
165479.0	0.8130000000000001	Mock
164847.0	0.8140000000000001	Mock
164001.0	0.8150000000000001	Mock
165364.0	0.8160000000000001	Mock
164522.0	0.8170000000000001	Mock
165231.0	0.8180000000000001	Mock
165099.0	0.8190000000000001	Mock
165041.0	0.8200000000000001	Mock
165381.0	0.8210000000000001	Mock
164952.0	0.8220000000000001	Mock
164788.0	0.8230000000000001	Mock
164639.0	0.8240000000000001	Mock
165044.0	0.8250000000000001	Mock
165868.0	0.8260000000000001	Mock
164685.0	0.8270000000000001	Mock
165669.0	0.8280000000000001	Mock
164484.0	0.8290000000000001	Mock
165018.0	0.8300000000000001	Mock
165032.0	0.8310000000000001	Mock
165117.0	0.8320000000000001	Mock
165039.0	0.833	Mock
164831.0	0.834	Mock
165290.0	0.835	Mock
165171.0	0.836	Mock
164813.0	0.837	Mock
165416.0	0.838	Mock
165417.0	0.839	Mock
165248.0	0.84	Mock
164477.0	0.841	Mock
164458.0	0.842	Mock
164572.0	0.843	Mock
164973.0	0.844	Mock
165211.0	0.845	Mock
165008.0	0.846	Mock
165346.0	0.847	Mock
164783.0	0.848	Mock
164456.0	0.849	Mock
165516.0	0.85	Mock
164961.0	0.851	Mock
165421.0	0.852	Mock
164555.0	0.853	Mock
164507.0	0.854	Mock
164516.0	0.855	Mock
164725.0	0.856	Mock
164821.0	0.857	Mock
165047.0	0.858	Mock
165670.0	0.859	Mock
165905.0	0.86	Mock
164279.0	0.861	Mock
164571.0	0.862	Mock
164792.0	0.863	Mock
165086.0	0.864	Mock
164856.0	0.865	Mock
165043.0	0.866	Mock
165179.0	0.867	Mock
164197.0	0.868	Mock
164769.0	0.869	Mock
165567.0	0.87	Mock
165189.0	0.871	Mock
164501.0	0.872	Mock
165244.0	0.873	Mock
165178.0	0.874	Mock
165358.0	0.875	Mock
165055.0	0.876	Mock
165169.0	0.877	Mock
164911.0	0.878	Mock
165285.0	0.879	Mock
165195.0	0.88	Mock
165210.0	0.881	Mock
164790.0	0.882	Mock
165650.0	0.883	Mock
164459.0	0.884	Mock
164419.0	0.885	Mock
165160.0	0.886	Mock
164636.0	0.887	Mock
165397.0	0.888	Mock
165019.0	0.889	Mock
165555.0	0.89	Mock
165177.0	0.891	Mock
165293.0	0.892	Mock
165435.0	0.893	Mock
164525.0	0.894	Mock
164666.0	0.895	Mock
164911.0	0.896	Mock
165288.0	0.897	Mock
165151.0	0.898	Mock
164680.0	0.899	Mock
165120.0	0.9	Mock
164229.0	0.901	Mock
165670.0	0.902	Mock
165198.0	0.903	Mock
165315.0	0.904	Mock
165183.0	0.905	Mock
165191.0	0.906	Mock
165501.0	0.907	Mock
164894.0	0.908	Mock
164846.0	0.909	Mock
164917.0	0.91	Mock
165446.0	0.911	Mock
165815.0	0.912	Mock
165878.0	0.913	Mock
164783.0	0.914	Mock
165964.0	0.915	Mock
165385.0	0.916	Mock
165249.0	0.917	Mock
165146.0	0.918	Mock
165293.0	0.919	Mock
164851.0	0.92	Mock
165400.0	0.921	Mock
164875.0	0.922	Mock
164763.0	0.923	Mock
165106.0	0.924	Mock
164343.0	0.925	Mock
165849.0	0.926	Mock
165340.0	0.927	Mock
165216.0	0.928	Mock
164480.0	0.929	Mock
164784.0	0.93	Mock
165041.0	0.931	Mock
165836.0	0.932	Mock
165080.0	0.933	Mock
165274.0	0.934	Mock
165079.0	0.935	Mock
165123.0	0.936	Mock
165340.0	0.937	Mock
165201.0	0.9380000000000001	Mock
164499.0	0.9390000000000001	Mock
164926.0	0.9400000000000001	Mock
164768.0	0.9410000000000001	Mock
164834.0	0.9420000000000001	Mock
164865.0	0.9430000000000001	Mock
165204.0	0.9440000000000001	Mock
164443.0	0.9450000000000001	Mock
165484.0	0.9460000000000001	Mock
164273.0	0.9470000000000001	Mock
165152.0	0.9480000000000001	Mock
164772.0	0.9490000000000001	Mock
164892.0	0.9500000000000001	Mock
165143.0	0.9510000000000001	Mock
164546.0	0.9520000000000001	Mock
165235.0	0.9530000000000001	Mock
165193.0	0.9540000000000001	Mock
165078.0	0.9550000000000001	Mock
165311.0	0.9560000000000001	Mock
164583.0	0.9570000000000001	Mock
164824.0	0.9580000000000001	Mock
164386.0	0.9590000000000001	Mock
164733.0	0.96	Mock
165249.0	0.961	Mock
164842.0	0.962	Mock
165615.0	0.963	Mock
164627.0	0.964	Mock
165115.0	0.965	Mock
164972.0	0.966	Mock
164371.0	0.967	Mock
164713.0	0.968	Mock
165206.0	0.969	Mock
165169.0	0.97	Mock
165447.0	0.971	Mock
164900.0	0.972	Mock
164705.0	0.973	Mock
165268.0	0.974	Mock
165571.0	0.975	Mock
164872.0	0.976	Mock
165491.0	0.977	Mock
165300.0	0.978	Mock
165076.0	0.979	Mock
164783.0	0.98	Mock
165864.0	0.981	Mock
164627.0	0.982	Mock
164375.0	0.983	Mock
164663.0	0.984	Mock
164519.0	0.985	Mock
164608.0	0.986	Mock
165467.0	0.987	Mock
165138.0	0.988	Mock
165213.0	0.989	Mock
165668.0	0.99	Mock
164526.0	0.991	Mock
164881.0	0.992	Mock
164967.0	0.993	Mock
165210.0	0.994	Mock
164697.0	0.995	Mock
164411.0	0.996	Mock
165435.0	0.997	Mock
[truncated: 3 more rows]

## Sheet: Fig2b
Fraction of intergenic sequence	OR	Fisher Exact P-value
0.0	1.3819148501193763	1e-317
0.01	1.198185339289295	1e-317
0.02	1.1234172844142434	1e-317
0.03	1.0875266797598628	1e-317
0.04	1.0697049150712583	1e-317
0.05	1.056209956187822	1e-317
0.06	1.0436312858169696	1e-317
0.07	1.034602439893177	2.7991138290094577e-211
0.08	1.0298603306360077	4.247746843187935e-158
0.09	1.0235353258790525	3.1557079246249045e-99
0.1	1.017137355128757	1.0821142842627288e-53
0.11	1.0149110239979326	4.180094242392826e-41
0.12	1.0077172470837985	3.229726743052928e-12
0.13	1.001691320739006	0.1261925470746132
0.14	0.9996754532473516	0.7694732142162892
0.15	0.9982015151212277	0.10382968141366747
0.16	0.993772720213113	1.696365690619823e-08
0.17	0.9940069016511921	5.7637486095591815e-08
0.18	0.9896701142013774	7.159463289143623e-21
0.19	0.9850116625664441	3.5877324295921097e-42
0.2	0.9849048115677216	8.968403274006221e-43
0.21	0.9813040414784794	9.055782935849981e-65
0.22	0.9796413461416071	1.754649651147766e-76
0.23	0.98163275475842	2.041799010326039e-62
0.24	0.9792667889259804	2.5176894441955194e-79
0.25	0.9784241458256212	7.450341491493378e-86
0.26	0.9759843398156163	5.901766096200397e-106
0.27	0.9781917084745261	1.4750897409743067e-87
0.28	0.9740568251572141	1.6843724807229698e-123
0.29	0.975012388465118	2.294447915933958e-114
0.3	0.9732398355220498	3.49157332626769e-131
0.31	0.9738770064421909	6.924869702866361e-125
0.32	0.973029282181167	3.3944761257648862e-133
0.33	0.9715639770630584	5.332463625870791e-148
0.34	0.9717744528901066	1.0554680149632659e-145
0.35	0.971010694093506	1.1289093228708988e-153
0.36	0.9693790382961541	2.3524845149211316e-171
0.37	0.9704129208206063	9.557868111625903e-160
0.38	0.9671779976298626	4.394726218724578e-197
0.39	0.9677494016458634	3.5196202338824164e-190
0.4	0.9668664137859626	9.576645453143613e-201
0.41	0.9660807010766432	2.2230633872979105e-210
0.42	0.9673499884124761	9.045966660059468e-195
0.43	0.968860229878203	5.025171247299671e-177
0.44	0.9656034410805138	2.5652771653810703e-216
0.45	0.9661152908014865	7.159358772471493e-210
0.46	0.9661605445917653	3.7189016182001524e-209
0.47	0.967213114678903	1.4971134045121128e-196
0.48	0.9656798355520031	3.362312321225458e-215
0.49	0.9642593831829994	1.340621865929181e-233
0.5	0.9658295902033011	2.5710570518721367e-213
0.51	0.9645216057790704	4.751001630483805e-230
0.52	0.9642252922258916	5.274430886169207e-234
0.53	0.96627262533038	1.2080315351461303e-207
0.54	0.9690211176747006	2.2994163132661696e-175
0.55	0.9665686957726355	3.116888071990389e-204
0.56	0.9672327049712496	2.69069268410158e-196
0.57	0.9677657459477835	1.2309421426922606e-189
0.58	0.967658106360495	3.2072203448348426e-191
0.59	0.9655592027241324	3.4359168165230963e-217
0.6	0.9670146893944761	4.004283815009275e-199
0.61	0.9696539727006904	1.729220702360155e-168
0.62	0.9694260240141079	6.037579726953295e-171
0.63	0.9687364346131607	1.077138403278585e-178
0.64	0.9704629730308162	2.0130605267064882e-159
0.65	0.9715381485723689	4.6736867254868296e-148
0.66	0.9707584344867299	1.9158076837983152e-156
0.67	0.9696612203949002	1.6255624685202514e-168
0.68	0.9702573989614388	5.439147735032304e-162
0.69	0.9731111930744153	1.9386938601624273e-132
0.7	0.9718240015289834	2.181320152699222e-145
0.71	0.9756161740500935	6.355595886404477e-109
0.72	0.9762264366910397	1.1990666555048115e-103
0.73	0.9743084632602368	4.908063714531344e-121
0.74	0.9757137915904949	2.6228183137255082e-108
0.75	0.9788165976805123	1.1019388066126748e-82
0.76	0.976581922816854	8.712176317858014e-101
0.77	0.9799302734098153	2.473026601671198e-74
0.78	0.9813047908706536	9.557423898398041e-65
0.79	0.9831340021956734	5.474513446522187e-53
0.8	0.9863940411880614	5.34919444527766e-35
0.81	0.9894998228430568	1.7514294786702128e-21
0.82	0.9916539868022499	4.029471685727218e-14
0.83	0.9926555340369709	2.848432337066242e-11
0.84	0.9939894659312258	5.2513199784273625e-08
0.85	0.9975249917385078	0.02515649685302236
0.86	1.000447295326652	0.6860165624346959
0.87	1.0022799488093244	0.039443592443100334
0.88	1.0074228583768272	2.0747141478255758e-11
0.89	1.0118933209991818	8.000109197993425e-27
0.9	1.0158823123764305	2.0916422079398904e-46
0.91	1.0195780198097084	1.5388983761151697e-69
0.92	1.0275891173684866	1.2210508799170429e-135
0.93	1.0332163686048388	5.058127699403517e-195
0.94	1.0430526384064727	1e-317
0.95	1.0564777673032035	1e-317
0.96	1.0703159592356346	1e-317
0.97	1.088817984810345	1e-317
0.98	1.1253778040441438	1e-317
0.99	1.1984870686907159	1e-317
1.0	1.3788365296451046	1e-317

## Sheet: Fig2c
	Fraction of intergenic sequence
Length of intergenic sequence (bp)	0.0	0.01	0.02	0.03	0.04	0.05	0.06	0.07	0.08	0.09	0.1	0.11	0.12	0.13	0.14	0.15	0.16	0.17	0.18	0.19	0.2	0.21	0.22	0.23	0.24	0.25	0.26	0.27	0.28	0.29	0.3	0.31	0.32	0.33	0.34	0.35	0.36	0.37	0.38	0.39	0.4	0.41	0.42	0.43	0.44	0.45	0.46	0.47	0.48
100000.0	0.7002518891687658	1.0	0.9269521410579346	0.924433249370277	0.9874055415617129	0.8690176322418136	0.818639798488665	0.7707808564231738	0.8387909319899244	0.8690176322418136	0.7455919395465995	0.7808564231738035	0.8110831234256927	0.9017632241813602	0.8110831234256927	0.7707808564231738	0.8161209068010076	0.7355163727959698	0.9042821158690176	0.836272040302267	0.8261964735516373	0.8161209068010076	0.8161209068010076	0.7153652392947103	0.836272040302267	0.7858942065491183	0.7405541561712846	0.7531486146095718	0.8337531486146096	0.7984886649874056	0.783375314861461	0.8513853904282116	0.7808564231738035	0.7707808564231738	0.7052896725440806	0.7732997481108312	0.8035264483627204	0.7657430730478589	0.7481108312342569	0.7481108312342569	0.7984886649874056	0.8690176322418136	0.8085642317380353	0.7455919395465995	0.7858942065491183	0.7934508816120907	0.7531486146095718	0.8866498740554156	0.7959697732997482
99900.0	0.6228287841191067	1.0	0.8957816377171216	0.8461538461538461	0.8089330024813896	0.8064516129032258	0.794044665012407	0.8064516129032258	0.8784119106699751	0.858560794044665	0.8535980148883374	0.7419354838709677	0.826302729528536	0.8759305210918115	0.7866004962779156	0.826302729528536	0.7766749379652605	0.7047146401985112	0.8362282878411911	0.8114143920595533	0.8163771712158809	0.771712158808933	0.794044665012407	0.7295285359801489	0.749379652605459	0.8064516129032258	0.7816377171215881	0.8064516129032258	0.8014888337468983	0.7965260545905707	0.7766749379652605	0.8014888337468983	0.7642679900744417	0.8535980148883374	0.7593052109181141	0.8436724565756824	0.7518610421836228	0.7617866004962779	0.7369727047146402	0.7518610421836228	0.8188585607940446	0.8114143920595533	0.7419354838709677	0.8734491315136477	0.826302729528536	0.7841191066997518	0.8660049627791563	0.8064516129032258	0.8808933002481389
99800.0	0.5902777777777778	0.8680555555555556	0.8611111111111112	0.8865740740740741	0.7638888888888888	0.7777777777777778	0.8055555555555556	0.8078703703703703	0.7638888888888888	0.8287037037037037	0.7314814814814815	0.7916666666666666	0.8148148148148148	0.8402777777777778	0.7615740740740741	0.8333333333333334	0.8402777777777778	0.7476851851851852	0.7638888888888888	0.8125	0.7268518518518519	0.8981481481481481	0.6944444444444444	0.7800925925925926	0.7939814814814815	0.7129629629629629	0.7939814814814815	0.7453703703703703	0.8101851851851852	0.8379629629629629	0.7199074074074074	0.8009259259259259	0.7546296296296297	0.7129629629629629	0.7870370370370371	0.7986111111111112	0.7337962962962963	0.8009259259259259	0.7152777777777778	0.7592592592592593	0.7361111111111112	0.6689814814814815	0.7384259259259259	0.8217592592592593	0.6689814814814815	0.8125	0.7592592592592593	0.6898148148148148	0.8101851851851852
99700.0	0.5851063829787234	0.9946808510638298	0.901595744680851	0.8776595744680851	0.901595744680851	0.8643617021276596	0.8723404255319149	0.7473404255319149	0.8297872340425532	0.8377659574468085	0.8430851063829787	0.7207446808510638	0.8404255319148937	0.824468085106383	0.7632978723404256	0.8670212765957447	0.800531914893617	0.6968085106382979	0.7845744680851063	0.7101063829787234	0.7180851063829787	0.8776595744680851	0.7180851063829787	0.8803191489361702	0.7579787234042553	0.8351063829787234	0.7313829787234043	0.8617021276595744	0.8776595744680851	0.776595744680851	0.9042553191489362	0.901595744680851	0.675531914893617	0.8351063829787234	0.6914893617021277	0.8138297872340425	0.7978723404255319	0.7553191489361702	0.8324468085106383	0.8111702127659575	0.8430851063829787	0.726063829787234	0.7898936170212766	0.824468085106383	0.7686170212765957	0.8377659574468085	0.800531914893617	0.8191489361702128	0.8138297872340425
99600.0	0.5985401459854015	0.9586374695863747	0.8807785888077859	0.8540145985401459	0.8150851581508516	0.8832116788321168	0.8929440389294404	0.9002433090024331	0.8223844282238443	0.7396593673965937	0.8394160583941606	0.8588807785888077	0.8953771289537713	0.8077858880778589	0.7664233576642335	0.7396593673965937	0.7372262773722628	0.8564476885644768	0.8540145985401459	0.7615571776155717	0.7858880778588808	0.8272506082725061	0.8442822384428224	0.7250608272506083	0.8004866180048662	0.8272506082725061	0.7761557177615572	0.7712895377128953	0.8248175182481752	0.8199513381995134	0.7566909975669099	0.8394160583941606	0.8248175182481752	0.8540145985401459	0.8394160583941606	0.7493917274939172	0.7761557177615572	0.7858880778588808	0.9002433090024331	0.7639902676399026	0.8029197080291971	0.8564476885644768	0.7274939172749392	0.7980535279805353	0.8564476885644768	0.8272506082725061	0.9099756690997567	0.805352798053528	0.8418491484184915
99500.0	0.5880829015544041	0.9300518134715026	1.0	0.7875647668393783	0.9300518134715026	0.9481865284974094	0.8782383419689119	0.8186528497409327	0.8937823834196891	0.8652849740932642	0.8575129533678757	0.9041450777202072	0.7746113989637305	0.7875647668393783	0.8471502590673575	0.7875647668393783	0.8523316062176166	0.810880829015544	0.8031088082901554	0.7512953367875648	0.7461139896373057	0.8523316062176166	0.8160621761658031	0.7772020725388601	0.7357512953367875	0.7746113989637305	0.8316062176165803	0.8082901554404145	0.7616580310880829	0.8264248704663213	0.7849740932642487	0.8186528497409327	0.7642487046632125	0.8937823834196891	0.9455958549222798	0.8238341968911918	0.8626943005181347	0.7746113989637305	0.8860103626943006	0.8549222797927462	0.8134715025906736	0.8497409326424871	0.772020725388601	0.8160621761658031	0.6709844559585493	0.8264248704663213	0.8186528497409327	0.8419689119170984	0.8316062176165803
99400.0	0.6421052631578947	0.9210526315789473	0.9763157894736842	0.9421052631578948	0.8868421052631579	0.8921052631578947	0.8026315789473685	0.7947368421052632	0.8026315789473685	0.8447368421052631	0.8342105263157895	0.7631578947368421	0.7763157894736842	0.7684210526315789	0.7868421052631579	0.7684210526315789	0.8868421052631579	0.7210526315789474	0.7684210526315789	0.8289473684210527	0.7447368421052631	0.7605263157894737	0.8236842105263158	0.7894736842105263	0.781578947368421	0.8236842105263158	0.7342105263157894	0.7736842105263158	0.7763157894736842	0.8710526315789474	0.8236842105263158	0.7736842105263158	0.7789473684210526	0.75	0.7631578947368421	0.7342105263157894	0.7447368421052631	0.8289473684210527	0.8052631578947368	0.8763157894736842	0.8210526315789474	0.8605263157894737	0.8	0.8710526315789474	0.7789473684210526	0.6973684210526315	0.7473684210526316	0.7921052631578948	0.7921052631578948
99300.0	0.6493150684931507	0.9534246575342465	0.8410958904109589	0.9013698630136986	0.8821917808219178	0.821917808219178	0.8575342465753425	0.8	0.8684931506849315	0.8054794520547945	0.7452054794520548	0.7205479452054795	0.8383561643835616	0.7780821917808219	0.8273972602739726	0.8246575342465754	0.8082191780821918	0.7780821917808219	0.810958904109589	0.8383561643835616	0.7808219178082192	0.8356164383561644	0.8246575342465754	0.8767123287671232	0.7890410958904109	0.9013698630136986	0.7835616438356164	0.7780821917808219	0.7589041095890411	0.8958904109589041	0.8328767123287671	0.8301369863013699	0.8246575342465754	0.8465753424657534	0.7589041095890411	0.8328767123287671	0.8273972602739726	0.7616438356164383	0.7178082191780822	0.8383561643835616	0.8712328767123287	0.8328767123287671	0.8054794520547945	0.8136986301369863	0.9260273972602739	0.8	0.7808219178082192	0.6876712328767123	0.8027397260273973
99200.0	0.5410628019323671	1.0	0.9927536231884058	0.927536231884058	0.8961352657004831	0.782608695652174	0.7971014492753623	0.8260869565217391	0.8671497584541062	0.8405797101449275	0.8019323671497585	0.714975845410628	0.893719806763285	0.7632850241545893	0.8623188405797102	0.8647342995169082	0.7318840579710145	0.7995169082125604	0.8140096618357487	0.8091787439613527	0.821256038647343	0.821256038647343	0.8019323671497585	0.8115942028985508	0.7777777777777778	0.8502415458937198	0.7584541062801933	0.7995169082125604	0.8236714975845411	0.8333333333333334	0.7995169082125604	0.8405797101449275	0.8236714975845411	0.7439613526570048	0.7995169082125604	0.7391304347826086	0.7753623188405797	0.7898550724637681	0.7270531400966184	0.8260869565217391	0.7584541062801933	0.8357487922705314	0.7584541062801933	0.7632850241545893	0.6763285024154589	0.7898550724637681	0.8478260869565217	0.7439613526570048	0.821256038647343
99100.0	0.7025495750708215	0.9801699716713881	0.9263456090651558	0.9660056657223796	0.9008498583569405	0.830028328611898	0.9036827195467422	0.8101983002832861	0.8526912181303116	0.7903682719546742	0.9915014164305949	0.8356940509915014	0.9150141643059491	0.8385269121813032	0.8923512747875354	0.8640226628895185	0.9546742209631728	0.8838526912181303	0.8158640226628895	0.886685552407932	0.8583569405099151	0.7620396600566572	0.8045325779036827	0.8583569405099151	0.8186968838526912	0.8838526912181303	0.886685552407932	0.8158640226628895	0.9121813031161473	0.9376770538243626	0.8045325779036827	0.8668555240793201	0.8243626062322946	0.8271954674220963	0.7195467422096318	0.8696883852691218	0.8810198300283286	0.8923512747875354	0.8810198300283286	0.8696883852691218	0.8356940509915014	0.9178470254957507	0.7365439093484419	0.8470254957507082	0.7620396600566572	0.8555240793201133	0.8158640226628895	0.8470254957507082	0.9490084985835694
99000.0	0.5796019900497512	1.0	0.8557213930348259	0.927860696517413	0.8333333333333334	0.8407960199004975	0.7935323383084577	0.8208955223880597	0.8283582089552238	0.8034825870646766	0.7686567164179104	0.7412935323383084	0.7786069651741293	0.7686567164179104	0.736318407960199	0.7960199004975125	0.7860696517412935	0.8009950248756219	0.7189054726368159	0.7487562189054726	0.7064676616915423	0.7761194029850746	0.6691542288557214	0.7860696517412935	0.7412935323383084	0.7512437810945274	0.7736318407960199	0.7139303482587065	0.7686567164179104	0.7338308457711443	0.763681592039801	0.6915422885572139	0.7960199004975125	0.8482587064676617	0.7736318407960199	0.7238805970149254	0.8233830845771144	0.763681592039801	0.7860696517412935	0.8009950248756219	0.7786069651741293	0.7512437810945274	0.7114427860696517	0.7512437810945274	0.8258706467661692	0.7885572139303483	0.8059701492537313	0.7089552238805971	0.7611940298507462
98900.0	0.5676959619952494	1.0	0.9002375296912114	0.8171021377672208	0.8004750593824228	0.66270783847981	0.8954869358669834	0.7695961995249406	0.8218527315914489	0.7339667458432304	0.7505938242280285	0.7268408551068883	0.8432304038004751	0.8978622327790974	0.8788598574821853	0.8171021377672208	0.7933491686460807	0.7505938242280285	0.7505938242280285	0.7458432304038005	0.7814726840855107	0.7268408551068883	0.8194774346793349	0.8408551068883611	0.7743467933491687	0.7458432304038005	0.6888361045130641	0.8052256532066508	0.8218527315914489	0.6983372921615202	0.7244655581947743	0.8004750593824228	0.7814726840855107	0.7482185273159145	0.6912114014251781	0.7672209026128266	0.8028503562945368	0.7957244655581948	0.6793349168646081	0.8266033254156769	0.7292161520190024	0.7173396674584323	0.8147268408551069	0.7387173396674585	0.7007125890736342	0.7624703087885986	0.6745843230403801	0.7505938242280285	0.7339667458432304
98800.0	0.6924882629107981	0.9835680751173709	0.852112676056338	0.8591549295774648	0.755868544600939	0.8051643192488263	0.863849765258216	0.6830985915492958	0.852112676056338	0.8051643192488263	0.8591549295774648	0.9131455399061033	0.8450704225352113	0.8215962441314554	0.852112676056338	0.9295774647887324	0.8145539906103286	0.9413145539906104	0.7723004694835681	0.8028169014084507	0.7464788732394366	0.812206572769953	0.8028169014084507	0.8427230046948356	0.7253521126760564	0.8028169014084507	0.852112676056338	0.7417840375586855	0.7629107981220657	0.7605633802816901	0.7347417840375586	0.7464788732394366	0.7370892018779343	0.7676056338028169	0.8497652582159625	0.8098591549295775	0.755868544600939	0.7981220657276995	0.7793427230046949	0.7863849765258216	0.795774647887324	0.8145539906103286	0.7746478873239436	0.7793427230046949	0.812206572769953	0.8732394366197183	0.6924882629107981	0.7018779342723005	0.7253521126760564
98700.0	0.5306603773584906	0.9528301886792453	0.8372641509433962	0.8985849056603774	0.8113207547169812	0.8301886792452831	0.7806603773584906	0.8584905660377359	0.8443396226415094	0.7995283018867925	0.7476415094339622	0.7759433962264151	0.7948113207547169	0.9150943396226415	0.7830188679245284	0.7617924528301887	0.8042452830188679	0.8608490566037735	0.7287735849056604	0.7830188679245284	0.7099056603773585	0.8797169811320755	0.8018867924528302	0.7240566037735849	0.7735849056603774	0.839622641509434	0.7547169811320755	0.8066037735849056	0.7287735849056604	0.8207547169811321	0.7783018867924528	0.7688679245283019	0.7641509433962265	0.7735849056603774	0.7523584905660378	0.7287735849056604	0.8372641509433962	0.7665094339622641	0.7641509433962265	0.8113207547169812	0.7759433962264151	0.7429245283018868	0.6839622641509434	0.7971698113207547	0.8042452830188679	0.7712264150943396	0.8160377358490566	0.8136792452830188	0.7358490566037735
98600.0	0.566579634464752	1.0	0.9112271540469974	0.825065274151436	0.9164490861618799	0.8929503916449086	0.8381201044386423	0.825065274151436	0.7571801566579635	0.7702349869451697	0.804177545691906	0.8172323759791122	0.8120104438642297	0.9373368146214099	0.8981723237597912	0.8668407310704961	0.8459530026109661	0.7989556135770235	0.8198433420365535	0.7885117493472585	0.7571801566579635	0.8302872062663186	0.7728459530026109	0.8120104438642297	0.8302872062663186	0.7963446475195822	0.8694516971279374	0.7885117493472585	0.762402088772846	0.8172323759791122	0.804177545691906	0.856396866840731	0.7806788511749347	0.8198433420365535	0.7702349869451697	0.8485639686684073	0.7780678851174935	0.8224543080939948	0.9347258485639687	0.7859007832898173	0.8015665796344648	0.7519582245430809	0.8328981723237598	0.8093994778067886	0.8537859007832899	0.804177545691906	0.793733681462141	0.8459530026109661	0.8067885117493473
98500.0	0.630071599045346	0.9236276849642004	1.0	0.8400954653937948	0.9427207637231504	0.8878281622911695	0.8854415274463007	0.7923627684964201	0.9045346062052506	0.7637231503579952	0.8544152744630071	0.8186157517899761	0.7613365155131265	0.7303102625298329	0.766109785202864	0.8138424821002387	0.8400954653937948	0.8138424821002387	0.8591885441527446	0.8400954653937948	0.7422434367541766	0.7875894988066826	0.7016706443914081	0.7732696897374701	0.8066825775656324	0.847255369928401	0.7541766109785203	0.7637231503579952	0.6634844868735084	0.7565632458233891	0.7923627684964201	0.684964200477327	0.7923627684964201	0.720763723150358	0.7756563245823389	0.7875894988066826	0.7565632458233891	0.684964200477327	0.6897374701670644	0.7374701670644391	0.7613365155131265	0.7828162291169452	0.8114558472553699	0.7684964200477327	0.8186157517899761	0.7756563245823389	0.766109785202864	0.8544152744630071	0.7684964200477327
98400.0	0.6	0.959493670886076	0.9189873417721519	0.7493670886075949	0.9037974683544304	0.8430379746835444	0.8683544303797468	0.7518987341772152	0.8582278481012658	0.8151898734177215	0.8025316455696202	0.7848101265822784	0.7518987341772152	0.8253164556962025	0.7974683544303798	0.8075949367088607	0.7367088607594937	0.7670886075949367	0.6886075949367089	0.8177215189873418	0.8784810126582279	0.8227848101265823	0.7164556962025317	0.7417721518987341	0.8126582278481013	0.830379746835443	0.7620253164556962	0.7518987341772152	0.7873417721518987	0.7316455696202532	0.8582278481012658	0.7088607594936709	0.7544303797468355	0.7848101265822784	0.830379746835443	0.7670886075949367	0.7670886075949367	0.830379746835443	0.7544303797468355	0.8	0.7848101265822784	0.7949367088607595	0.8050632911392405	0.7670886075949367	0.7493670886075949	0.7341772151898734	0.7468354430379747	0.7493670886075949	0.7721518987341772
98300.0	0.6227390180878553	1.0	0.8656330749354005	0.9405684754521964	0.9638242894056848	0.958656330749354	0.8527131782945736	0.7881136950904393	0.8423772609819121	0.8217054263565892	0.9147286821705426	0.8785529715762274	0.8578811369509044	0.834625322997416	0.9689922480620154	0.8552971576227391	0.8062015503875969	0.9069767441860465	0.8656330749354005	0.9198966408268734	0.7751937984496124	0.8397932816537468	0.8527131782945736	0.9534883720930233	0.8010335917312662	0.8940568475452196	0.8242894056847545	0.8191214470284238	0.7545219638242894	0.8268733850129198	0.7648578811369509	0.7054263565891473	0.8372093023255814	0.8449612403100775	0.9095607235142119	0.8372093023255814	0.7932816537467701	0.813953488372093	0.7855297157622739	0.7984496124031008	0.8475452196382429	0.8062015503875969	0.8552971576227391	0.7803617571059431	0.8294573643410853	0.8397932816537468	0.7855297157622739	0.7648578811369509	0.8604651162790697
98200.0	0.5798319327731093	0.938375350140056	0.9215686274509803	0.8935574229691877	0.8879551820728291	0.927170868347339	0.834733893557423	0.8907563025210085	0.8291316526610645	0.7647058823529411	0.8263305322128851	0.8123249299719888	0.8263305322128851	0.8571428571428571	0.8571428571428571	0.876750700280112	0.969187675070028	0.8067226890756303	0.8403361344537815	0.8095238095238095	0.8375350140056023	0.8431372549019608	0.8907563025210085	0.876750700280112	0.8683473389355743	0.9411764705882353	0.8851540616246498	0.9327731092436975	0.7815126050420168	0.7983193277310925	0.8515406162464986	0.8823529411764706	0.9187675070028011	0.84593837535014	0.907563025210084	0.7871148459383753	0.8571428571428571	0.8907563025210085	0.711484593837535	0.7927170868347339	0.8403361344537815	0.8739495798319328	0.9103641456582633	0.865546218487395	0.8907563025210085	0.7899159663865546	0.8571428571428571	0.9915966386554622	0.9187675070028011
98100.0	0.532293986636971	0.8708240534521158	0.779510022271715	0.7928730512249443	0.8285077951002228	0.7527839643652561	0.7149220489977728	0.7572383073496659	0.7416481069042317	0.6859688195991092	0.7060133630289532	0.6993318485523385	0.8106904231625836	0.7171492204899778	0.7416481069042317	0.7416481069042317	0.6280623608017817	0.7416481069042317	0.7438752783964365	0.6681514476614699	0.6703786191536748	0.688195991091314	0.7817371937639198	0.6993318485523385	0.6570155902004454	0.7505567928730512	0.6681514476614699	0.7037861915367484	0.6614699331848553	0.6659242761692651	0.7461024498886414	0.7461024498886414	0.6770601336302895	0.5857461024498887	0.6726057906458798	0.7193763919821826	0.6926503340757239	0.7505567928730512	0.7305122494432071	0.7060133630289532	0.7282850779510023	0.7394209354120267	0.6971046770601337	0.6703786191536748	0.6592427616926503	0.7461024498886414	0.7238307349665924	0.6347438752783965	0.7728285077951003
98000.0	0.6027713625866051	1.0	0.8521939953810623	0.8244803695150116	0.792147806004619	0.7852193995381063	0.8937644341801386	0.792147806004619	0.7090069284064665	0.7944572748267898	0.8498845265588915	0.7321016166281755	0.815242494226328	0.8013856812933026	0.7736720554272517	0.7297921478060047	0.8036951501154734	0.7829099307159353	0.7829099307159353	0.74364896073903	0.8198614318706697	0.7852193995381063	0.7598152424942263	0.792147806004619	0.7528868360277137	0.7159353348729792	0.6466512702078522	0.792147806004619	0.7875288683602771	0.8221709006928406	0.7551963048498845	0.6997690531177829	0.7829099307159353	0.7782909930715936	0.7020785219399538	0.6974595842956121	0.674364896073903	0.7113163972286374	0.8290993071593533	0.7852193995381063	0.7575057736720554	0.6905311778290993	0.8083140877598153	0.8221709006928406	0.7759815242494227	0.8060046189376443	0.7782909930715936	0.7713625866050808	0.7228637413394919
97900.0	0.5595854922279793	0.966321243523316	0.9352331606217616	0.8549222797927462	0.9119170984455959	0.7797927461139896	0.8730569948186528	0.844559585492228	0.8704663212435233	0.810880829015544	0.7435233160621761	0.7538860103626943	0.7927461139896373	0.8212435233160622	0.7797927461139896	0.8212435233160622	0.7901554404145078	0.8186528497409327	0.7435233160621761	0.7046632124352331	0.7564766839378239	0.7461139896373057	0.7150259067357513	0.8005181347150259	0.8549222797927462	0.810880829015544	0.8212435233160622	0.805699481865285	0.7979274611398963	0.7616580310880829	0.8886010362694301	0.7642487046632125	0.7694300518134715	0.7849740932642487	0.844559585492228	0.8652849740932642	0.8212435233160622	0.7875647668393783	0.8160621761658031	0.8860103626943006	0.8160621761658031	0.8160621761658031	0.7927461139896373	0.8989637305699482	0.7823834196891192	0.7772020725388601	0.8523316062176166	0.7772020725388601	0.8782383419689119
97800.0	0.6287128712871287	0.9653465346534653	0.8341584158415841	0.900990099009901	0.9158415841584159	0.7945544554455446	0.7995049504950495	0.8094059405940595	0.7722772277227723	0.801980198019802	0.8910891089108911	0.8292079207920792	0.8217821782178217	0.8762376237623762	0.8960396039603961	0.7301980198019802	0.8094059405940595	0.8094059405940595	0.8539603960396039	0.8638613861386139	0.7747524752475248	0.7202970297029703	0.7153465346534653	0.8044554455445545	0.8465346534653465	0.8737623762376238	0.8217821782178217	0.7698019801980198	0.7871287128712872	0.8638613861386139	0.8613861386138614	0.8688118811881188	0.7797029702970297	0.8712871287128713	0.8267326732673267	0.7970297029702971	0.8292079207920792	0.8836633663366337	0.7846534653465347	0.7920792079207921	0.9133663366336634	0.7920792079207921	0.8168316831683168	0.7797029702970297	0.844059405940594	0.8391089108910891	0.8539603960396039	0.7970297029702971	0.8514851485148515
97700.0	0.5793269230769231	1.0	0.9519230769230769	0.8269230769230769	0.9447115384615384	0.8701923076923077	0.8581730769230769	0.8629807692307693	0.8509615384615384	0.8605769230769231	0.7932692307692307	0.8221153846153846	0.8125	0.8052884615384616	0.8822115384615384	0.8221153846153846	0.8028846153846154	0.7067307692307693	0.75	0.7836538461538461	0.7932692307692307	0.8461538461538461	0.8725961538461539	0.8389423076923077	0.8221153846153846	0.8533653846153846	0.7379807692307693	0.8269230769230769	0.8509615384615384	0.8245192307692307	0.7932692307692307	0.8197115384615384	0.7788461538461539	0.7283653846153846	0.8557692307692307	0.8197115384615384	0.8100961538461539	0.7740384615384616	0.7836538461538461	0.7956730769230769	0.7884615384615384	0.8485576923076923	0.7620192307692307	0.7908653846153846	0.8125	0.8197115384615384	0.8052884615384616	0.8100961538461539	0.7740384615384616
97600.0	0.5393258426966292	0.9348314606741573	0.8202247191011236	0.898876404494382	0.8606741573033708	0.8966292134831461	0.8853932584269663	0.7775280898876404	0.748314606741573	0.7685393258426966	0.8089887640449438	0.8359550561797753	0.7325842696629213	0.8179775280898877	0.7685393258426966	0.8157303370786517	0.8157303370786517	0.750561797752809	0.8471910112359551	0.7842696629213484	0.7752808988764045	0.7842696629213484	0.7078651685393258	0.7752808988764045	0.7685393258426966	0.8292134831460675	0.7056179775280899	0.7910112359550562	0.7438202247191011	0.7348314606741573	0.7955056179775281	0.7528089887640449	0.7325842696629213	0.8224719101123595	0.802247191011236	0.7775280898876404	0.7258426966292135	0.7325842696629213	0.7752808988764045	0.7033707865168539	0.7415730337078652	0.7842696629213484	0.7123595505617978	0.7168539325842697	0.7258426966292135	0.748314606741573	0.7258426966292135	0.7258426966292135	0.7123595505617978
97500.0	0.533175355450237	0.9502369668246445	0.7962085308056872	0.8222748815165877	0.7867298578199052	0.7772511848341233	0.8293838862559242	0.8222748815165877	0.8151658767772512	0.7606635071090048	0.8696682464454977	0.8127962085308057	0.7132701421800948	0.7559241706161137	0.8246445497630331	0.7630331753554502	0.6563981042654028	0.7203791469194313	0.6895734597156398	0.7630331753554502	0.7298578199052133	0.6895734597156398	0.6848341232227488	0.7511848341232228	0.7156398104265402	0.7417061611374408	0.7298578199052133	0.6943127962085308	0.7203791469194313	0.7725118483412322	0.6872037914691943	0.7298578199052133	0.7203791469194313	0.8151658767772512	0.8127962085308057	0.7654028436018957	0.7109004739336493	0.7606635071090048	0.6990521327014217	0.7393364928909952	0.7109004739336493	0.7464454976303317	0.7654028436018957	0.7559241706161137	0.7251184834123223	0.7630331753554502	0.7582938388625592	0.8009478672985783	0.7511848341232228
97400.0	0.5080459770114942	0.7885057471264367	0.7425287356321839	0.774712643678161	0.7793103448275862	0.7241379310344828	0.7885057471264367	0.767816091954023	0.7310344827586207	0.7908045977011494	0.7724137931034483	0.7471264367816092	0.7540229885057471	0.8229885057471265	0.7011494252873564	0.7540229885057471	0.7218390804597701	0.735632183908046	0.6781609195402298	0.7126436781609196	0.696551724137931	0.639080459770115	0.7080459770114943	0.7609195402298851	0.7701149425287356	0.7839080459770115	0.7080459770114943	0.7310344827586207	0.6620689655172414	0.7632183908045977	0.6505747126436782	0.7793103448275862	0.7448275862068966	0.664367816091954	0.7448275862068966	0.7609195402298851	0.7494252873563219	0.6919540229885057	0.7425287356321839	0.7103448275862069	0.7517241379310344	0.6827586206896552	0.7195402298850575	0.7816091954022989	0.7103448275862069	0.7218390804597701	0.6827586206896552	0.7149425287356321	0.7494252873563219
97300.0	0.5599022004889975	0.9682151589242054	0.8655256723716381	1.0	0.8484107579462102	0.8581907090464548	0.8312958435207825	0.8019559902200489	0.8679706601466992	0.7921760391198044	0.784841075794621	0.8215158924205379	0.8655256723716381	0.8386308068459658	0.7995110024449877	0.8068459657701712	0.7334963325183375	0.7775061124694377	0.6992665036674817	0.7383863080684596	0.7506112469437652	0.8753056234718827	0.7750611246943765	0.7799511002444988	0.7603911980440098	0.8924205378973105	0.7041564792176039	0.8337408312958435	0.8679706601466992	0.7555012224938875	0.7530562347188264	0.823960880195599	0.8190709046454768	0.8288508557457213	0.7946210268948656	0.7457212713936431	0.8410757946210269	0.7090464547677262	0.8484107579462102	0.784841075794621	0.9046454767726161	0.7506112469437652	0.7237163814180929	0.6772616136919315	0.7383863080684596	0.8655256723716381	0.8141809290953546	0.8361858190709046	0.726161369193154
97200.0	0.5354691075514875	0.9816933638443935	0.8581235697940504	0.8032036613272311	0.9450800915331807	0.8260869565217391	0.8009153318077803	0.7665903890160183	0.8306636155606407	0.7963386727688787	0.7551487414187643	0.7551487414187643	0.7437070938215103	0.7803203661327232	0.7414187643020596	0.8054919908466819	0.7391304347826086	0.700228832951945	0.8237986270022883	0.7665903890160183	0.782608695652174	0.6887871853546911	0.7917620137299771	0.7528604118993135	0.7940503432494279	0.7665903890160183	0.7414187643020596	0.6956521739130435	0.8032036613272311	0.782608695652174	0.7803203661327232	0.7254004576659039	0.7139588100686499	0.7917620137299771	0.8192219679633868	0.7871853546910755	0.7620137299771167	0.8077803203661327	0.7551487414187643	0.8215102974828375	0.6796338672768879	0.7482837528604119	0.88558352402746	0.7963386727688787	0.8192219679633868	0.7437070938215103	0.6750572082379863	0.6979405034324943	0.7574370709382151
97100.0	0.6193853427895981	0.9385342789598109	0.8794326241134752	0.8888888888888888	0.9408983451536643	0.8392434988179669	0.8156028368794326	0.8723404255319149	0.8297872340425532	0.8557919621749409	0.7966903073286052	0.8297872340425532	0.817966903073286	0.7588652482269503	0.8321513002364066	0.7777777777777778	0.7872340425531915	0.806146572104019	0.7754137115839244	0.8226950354609929	0.7565011820330969	0.8037825059101655	0.7470449172576832	0.7115839243498818	0.7281323877068558	0.7848699763593381	0.7470449172576832	0.7635933806146572	0.7990543735224587	0.8274231678486997	0.8203309692671394	0.7659574468085106	0.851063829787234	0.7706855791962175	0.7801418439716312	0.8085106382978723	0.8085106382978723	0.8203309692671394	0.806146572104019	0.8108747044917257	0.8817966903073287	0.7257683215130024	0.7659574468085106	0.8841607565011821	0.817966903073286	0.8959810874704491	0.7943262411347518	0.7990543735224587	0.8297872340425532
97000.0	0.5590361445783133	1.0	0.8385542168674699	0.9036144578313253	0.8144578313253013	0.8530120481927711	0.891566265060241	0.8602409638554217	0.8216867469879519	0.7879518072289157	0.7566265060240964	0.8313253012048193	0.7879518072289157	0.8578313253012049	0.8096385542168675	0.8409638554216867	0.7710843373493976	0.9204819277108434	0.7325301204819277	0.8120481927710843	0.8554216867469879	0.763855421686747	0.7734939759036145	0.7542168674698795	0.8240963855421687	0.7975903614457831	0.8024096385542169	0.8216867469879519	0.8506024096385543	0.8530120481927711	0.7855421686746988	0.7759036144578313	0.7662650602409639	0.7686746987951807	0.7518072289156627	0.7566265060240964	0.7566265060240964	0.8240963855421687	0.7542168674698795	0.7951807228915663	0.7566265060240964	0.8313253012048193	0.7662650602409639	0.7566265060240964	0.7975903614457831	0.7927710843373494	0.8337349397590361	0.7710843373493976	0.7831325301204819
96900.0	0.5223880597014925	1.0	0.8781094527363185	0.8009950248756219	0.7686567164179104	0.7711442786069652	0.8034825870646766	0.8059701492537313	0.7835820895522388	0.8034825870646766	0.8134328358208955	0.818407960199005	0.835820895522388	0.7238805970149254	0.7736318407960199	0.7437810945273632	0.753731343283582	0.7388059701492538	0.8109452736318408	0.7487562189054726	0.7736318407960199	0.8109452736318408	0.7711442786069652	0.7810945273631841	0.7039800995024875	0.7189054726368159	0.7587064676616916	0.7039800995024875	0.7288557213930348	0.7114427860696517	0.7437810945273632	0.7388059701492538	0.7412935323383084	0.7288557213930348	0.7412935323383084	0.7860696517412935	0.6517412935323383	0.763681592039801	0.7487562189054726	0.7711442786069652	0.6865671641791045	0.7512437810945274	0.7388059701492538	0.8308457711442786	0.7587064676616916	0.6865671641791045	0.7412935323383084	0.7761194029850746	0.8407960199004975
96800.0	0.5522041763341067	0.9187935034802784	0.8306264501160093	0.8747099767981439	0.7958236658932715	0.8190255220417634	0.8097447795823666	0.777262180974478	0.7679814385150812	0.7819025522041764	0.8677494199535963	0.814385150812065	0.728538283062645	0.7540603248259861	0.777262180974478	0.7888631090487239	0.7703016241299304	0.814385150812065	0.703016241299304	0.7540603248259861	0.7354988399071926	0.7749419953596288	0.8329466357308585	0.8120649651972158	0.7262180974477959	0.7494199535962877	0.6937354988399071	0.8074245939675174	0.7076566125290024	0.7308584686774942	0.7563805104408353	0.7540603248259861	0.7633410672853829	0.7587006960556845	0.8051044083526682	0.6844547563805105	0.7192575406032483	0.7563805104408353	0.7563805104408353	0.8097447795823666	0.8329466357308585	0.8190255220417634	0.7703016241299304	0.7935034802784223	0.8259860788863109	0.7888631090487239	0.7842227378190255	0.7795823665893271	0.7911832946635731
96700.0	0.5646766169154229	1.0	0.8905472636815921	0.917910447761194	0.8009950248756219	0.9626865671641791	0.8109452736318408	0.818407960199005	0.7313432835820896	0.7139303482587065	0.7810945273631841	0.8407960199004975	0.753731343283582	0.7164179104477612	0.7910447761194029	0.8233830845771144	0.7562189054726368	0.8109452736318408	0.818407960199005	0.7935323383084577	0.8258706467661692	0.8034825870646766	0.8606965174129353	0.7562189054726368	0.7437810945273632	0.7860696517412935	0.7711442786069652	0.7860696517412935	0.7089552238805971	0.6965174129353234	0.8034825870646766	0.9079601990049752	0.8432835820895522	0.7661691542288557	0.7039800995024875	0.7761194029850746	0.7835820895522388	0.7238805970149254	0.7935323383084577	0.8706467661691543	0.7885572139303483	0.7388059701492538	0.8233830845771144	0.746268656716418	0.746268656716418	0.7512437810945274	0.835820895522388	0.8159203980099502	0.7388059701492538
96600.0	0.6075	0.9675	0.885	0.9075	0.8	0.9075	0.8975	0.86	0.8875	0.9875	0.86	0.8	0.775	0.79	0.84	0.9025	0.81	0.76	0.7925	0.885	0.8075	0.77	0.8075	0.735	0.745	0.8425	0.8725	0.74	0.8975	0.8275	0.72	0.8725	0.8125	0.8775	0.8525	0.83	0.8425	0.81	0.795	0.8525	0.8375	0.7725	0.825	0.8325	0.825	0.815	0.7525	0.8675	0.8825
96500.0	0.5494252873563218	1.0	0.8229885057471265	0.7839080459770115	0.8137931034482758	0.7931034482758621	0.8160919540229885	0.7977011494252874	0.735632183908046	0.7172413793103448	0.7517241379310344	0.7425287356321839	0.6574712643678161	0.7195402298850575	0.7126436781609196	0.7770114942528735	0.7862068965517242	0.7517241379310344	0.7471264367816092	0.6804597701149425	0.728735632183908	0.735632183908046	0.6919540229885057	0.7126436781609196	0.7471264367816092	0.6482758620689655	0.7425287356321839	0.671264367816092	0.728735632183908	0.7908045977011494	0.6988505747126437	0.8	0.8160919540229885	0.6942528735632184	0.7448275862068966	0.6873563218390805	0.7540229885057471	0.7149425287356321	0.7034482758620689	0.7724137931034483	0.7448275862068966	0.7448275862068966	0.7402298850574712	0.7471264367816092	0.7471264367816092	0.7241379310344828	0.7816091954022989	0.7816091954022989	0.7885057471264367
96400.0	0.6428571428571429	0.953125	0.9285714285714286	0.8080357142857143	0.8370535714285714	0.7924107142857143	0.8214285714285714	0.7299107142857143	0.7834821428571429	0.703125	0.703125	0.7522321428571429	0.8348214285714286	0.765625	0.7165178571428571	0.765625	0.7053571428571429	0.8571428571428571	0.7767857142857143	0.8058035714285714	0.7254464285714286	0.734375	0.7946428571428571	0.734375	0.7589285714285714	0.7522321428571429	0.7053571428571429	0.7142857142857143	0.7589285714285714	0.7477678571428571	0.7834821428571429	0.7433035714285714	0.7366071428571429	0.6875	0.7790178571428571	0.7388392857142857	0.8950892857142857	0.7388392857142857	0.7299107142857143	0.7566964285714286	0.7232142857142857	0.7053571428571429	0.7433035714285714	0.71875	0.6986607142857143	0.7142857142857143	0.7544642857142857	0.7678571428571429	0.7723214285714286
96300.0	0.5766590389016019	1.0	0.8237986270022883	0.8993135011441648	0.851258581235698	0.8146453089244852	0.7940503432494279	0.8604118993135011	0.7894736842105263	0.7803203661327232	0.7940503432494279	0.7986270022883295	0.7574370709382151	0.8077803203661327	0.897025171624714	0.8329519450800915	0.7322654462242563	0.7734553775743707	0.7757437070938215	0.7299771167048055	0.7528604118993135	0.8398169336384439	0.7757437070938215	0.7620137299771167	0.816933638443936	0.7963386727688787	0.7276887871853547	0.8810068649885584	0.7482837528604119	0.7688787185354691	0.6910755148741419	0.7803203661327232	0.7711670480549199	0.7665903890160183	0.8924485125858124	0.7482837528604119	0.7482837528604119	0.8649885583524027	0.7917620137299771	0.8054919908466819	0.816933638443936	0.6956521739130435	0.8054919908466819	0.7894736842105263	0.8649885583524027	0.8832951945080092	0.7963386727688787	0.7757437070938215	0.8443935926773455
96200.0	0.5873015873015873	0.9115646258503401	0.8934240362811792	0.9251700680272109	0.9160997732426304	0.854875283446712	0.8344671201814059	0.9251700680272109	0.8684807256235828	0.9569160997732427	0.8594104308390023	0.8208616780045351	0.8072562358276644	0.8526077097505669	0.8866213151927438	0.8321995464852607	0.7619047619047619	0.891156462585034	0.8956916099773242	0.7278911564625851	0.8390022675736961	0.8639455782312925	0.7891156462585034	0.8027210884353742	0.8027210884353742	0.7755102040816326	0.8367346938775511	0.8095238095238095	0.8253968253968254	0.8208616780045351	0.800453514739229	0.8503401360544217	0.8095238095238095	0.7891156462585034	0.7256235827664399	0.7868480725623582	0.8208616780045351	0.7301587301587301	0.8095238095238095	0.8503401360544217	0.8208616780045351	0.7482993197278912	0.8095238095238095	0.782312925170068	0.7755102040816326	0.8321995464852607	0.8571428571428571	0.8866213151927438	0.7709750566893424
96100.0	0.6799007444168734	1.0	0.9602977667493796	0.9057071960297767	0.9081885856079405	0.8635235732009926	0.8337468982630273	0.858560794044665	0.8610421836228288	0.7990074441687345	0.8709677419354839	0.794044665012407	0.8138957816377171	0.8337468982630273	0.8734491315136477	0.7692307692307693	0.8014888337468983	0.8387096774193549	0.858560794044665	0.8312655086848635	0.7593052109181141	0.8535980148883374	0.7295285359801489	0.826302729528536	0.9205955334987593	0.7344913151364765	0.8287841191066998	0.8461538461538461	0.7766749379652605	0.8213399503722084	0.7791563275434243	0.8337468982630273	0.7047146401985112	0.7915632754342432	0.7990074441687345	0.9404466501240695	0.8411910669975186	0.8387096774193549	0.7617866004962779	0.8610421836228288	0.8238213399503722	0.8312655086848635	0.7617866004962779	0.8238213399503722	0.8312655086848635	0.794044665012407	0.7593052109181141	0.7791563275434243	0.8511166253101737
96000.0	0.5265392781316348	1.0	0.8407643312101911	0.8089171974522293	0.8046709129511678	0.7346072186836518	0.8556263269639066	0.7494692144373672	0.6709129511677282	0.8237791932059448	0.7473460721868365	0.6857749469214437	0.7515923566878981	0.7409766454352441	0.721868365180467	0.7473460721868365	0.7558386411889597	0.8407643312101911	0.7430997876857749	0.6942675159235668	0.6624203821656051	0.7388535031847133	0.7579617834394905	0.7282377919320594	0.7664543524416136	0.7643312101910829	0.7112526539278131	0.6942675159235668	0.732484076433121	0.821656050955414	0.7473460721868365	0.7622080679405521	0.7834394904458599	0.7430997876857749	0.7537154989384289	0.7940552016985138	0.7430997876857749	0.6390658174097664	0.7813163481953291	0.7473460721868365	0.7070063694267515	0.7515923566878981	0.6963906581740976	0.6581740976645435	0.7239915074309978	0.7643312101910829	0.7515923566878981	0.7622080679405521	0.6496815286624203
95900.0	0.6410256410256411	1.0	0.9153846153846154	0.8769230769230769	0.8538461538461538	0.8153846153846154	0.8692307692307693	0.8307692307692308	0.8948717948717949	0.8051282051282052	0.7923076923076923	0.6974358974358974	0.782051282051282	0.8589743589743589	0.7897435897435897	0.7769230769230769	0.7769230769230769	0.6948717948717948	0.8282051282051283	0.8205128205128205	0.8589743589743589	0.7538461538461538	0.8666666666666667	0.8717948717948718	0.8692307692307693	0.8282051282051283	0.8307692307692308	0.8282051282051283	0.823076923076923	0.7564102564102564	0.8641025641025641	0.7974358974358975	0.7743589743589744	0.6948717948717948	0.8564102564102564	0.8333333333333334	0.7897435897435897	0.8102564102564103	0.7384615384615385	0.7512820512820513	0.676923076923077	0.8076923076923077	0.7948717948717948	0.782051282051282	0.7974358974358975	0.764102564102564	0.8384615384615385	0.8641025641025641	0.7948717948717948
95800.0	0.6408450704225352	1.0	0.9131455399061033	0.795774647887324	0.8544600938967136	0.8075117370892019	0.7253521126760564	0.7629107981220657	0.8591549295774648	0.7769953051643192	0.7300469483568075	0.784037558685446	0.7253521126760564	0.8333333333333334	0.7112676056338029	0.7417840375586855	0.7699530516431925	0.8309859154929577	0.7629107981220657	0.7018779342723005	0.8145539906103286	0.7676056338028169	0.8051643192488263	0.704225352112676	0.7464788732394366	0.795774647887324	0.7981220657276995	0.7746478873239436	0.7276995305164319	0.704225352112676	0.7605633802816901	0.8262910798122066	0.8380281690140845	0.7652582159624414	0.812206572769953	0.7676056338028169	0.715962441314554	0.755868544600939	0.704225352112676	0.7535211267605634	0.7089201877934272	0.6713615023474179	0.7535211267605634	0.7863849765258216	0.8075117370892019	0.7323943661971831	0.7206572769953051	0.7535211267605634	0.7136150234741784
95700.0	0.5336538461538461	1.0	0.8822115384615384	0.7764423076923077	0.8125	0.7764423076923077	0.8317307692307693	0.8221153846153846	0.8461538461538461	0.8725961538461539	0.8004807692307693	0.7980769230769231	0.8125	0.6899038461538461	0.6538461538461539	0.7644230769230769	0.7692307692307693	0.7884615384615384	0.7860576923076923	0.7644230769230769	0.7019230769230769	0.7740384615384616	0.8269230769230769	0.8605769230769231	0.7620192307692307	0.7908653846153846	0.7524038461538461	0.7860576923076923	0.75	0.7860576923076923	0.8004807692307693	0.7788461538461539	0.625	0.8533653846153846	0.8461538461538461	0.8701923076923077	0.8677884615384616	0.78125	0.6802884615384616	0.7956730769230769	0.8028846153846154	0.7836538461538461	0.7451923076923077	0.7379807692307693	0.7283653846153846	0.7475961538461539	0.7932692307692307	0.7475961538461539	0.8004807692307693
95600.0	0.528604118993135	1.0	0.8535469107551488	0.8741418764302059	0.8375286041189931	0.8032036613272311	0.7757437070938215	0.7848970251716247	0.7322654462242563	0.7780320366132724	0.6590389016018307	0.7116704805491991	0.7345537757437071	0.7414187643020596	0.7093821510297483	0.7574370709382151	0.7574370709382151	0.7688787185354691	0.8123569794050344	0.8627002288329519	0.8466819221967964	0.7116704805491991	0.7231121281464531	0.7437070938215103	0.7711670480549199	0.7162471395881007	0.7894736842105263	0.7848970251716247	0.6064073226544623	0.7345537757437071	0.7391304347826086	0.6819221967963387	0.7597254004576659	0.7528604118993135	0.7620137299771167	0.7414187643020596	0.7711670480549199	0.7803203661327232	0.7414187643020596	0.8100686498855835	0.7254004576659039	0.7757437070938215	0.7551487414187643	0.6910755148741419	0.7459954233409611	0.7620137299771167	0.7048054919908466	0.7734553775743707	0.6521739130434783
95500.0	0.5552825552825553	0.8869778869778869	0.8968058968058968	0.8673218673218673	0.8673218673218673	0.8746928746928747	0.8746928746928747	0.7641277641277642	0.8083538083538083	0.7886977886977887	0.7911547911547911	0.7911547911547911	0.8206388206388207	0.7936117936117936	0.6805896805896806	0.7641277641277642	0.8230958230958231	0.7371007371007371	0.773955773955774	0.7960687960687961	0.7911547911547911	0.7076167076167076	0.800982800982801	0.7542997542997543	0.8181818181818182	0.7764127764127764	0.7641277641277642	0.7100737100737101	0.6707616707616708	0.8132678132678133	0.7616707616707616	0.8378378378378378	0.7199017199017199	0.7346437346437347	0.6928746928746928	0.7395577395577395	0.7199017199017199	0.9017199017199017	0.8181818181818182	0.8181818181818182	0.8304668304668305	0.7960687960687961	0.8206388206388207	0.7764127764127764	0.773955773955774	0.7985257985257985	0.8206388206388207	0.7174447174447175	0.7911547911547911
95400.0	0.5033259423503326	0.9113082039911308	0.8558758314855875	0.8758314855875832	0.8536585365853658	0.8093126385809313	0.7738359201773836	0.8580931263858093	0.844789356984479	0.8292682926829268	0.8403547671840355	0.7184035476718403	0.729490022172949	0.7738359201773836	0.7671840354767184	0.8292682926829268	0.7361419068736141	0.8536585365853658	0.720620842572062	0.738359201773836	0.7738359201773836	0.7716186252771619	0.8713968957871396	0.7139689578713969	0.7250554323725056	0.811529933481153	0.7649667405764967	0.7671840354767184	0.8004434589800443	0.7694013303769401	0.7694013303769401	0.802660753880266	0.8181818181818182	0.8492239467849224	0.811529933481153	0.8248337028824834	0.7849223946784922	0.7893569844789357	0.729490022172949	0.8159645232815964	0.7716186252771619	0.7982261640798226	0.7228381374722838	0.7671840354767184	0.8181818181818182	0.7472283813747228	0.8492239467849224	0.7450110864745011	0.8869179600886918
95300.0	0.6246786632390745	1.0	0.910025706940874	0.9125964010282777	0.8946015424164524	0.7969151670951157	0.9280205655526992	0.9203084832904884	0.8071979434447301	0.7583547557840618	0.8200514138817481	0.8406169665809768	0.8817480719794345	0.8483290488431876	0.7737789203084833	0.7352185089974294	0.87146529562982	0.8046272493573264	0.8226221079691517	0.7377892030848329	0.7712082262210797	0.712082262210797	0.8046272493573264	0.7660668380462725	0.7789203084832905	0.7737789203084833	0.7686375321336761	0.8483290488431876	0.8611825192802056	0.7892030848329049	0.8894601542416453	0.7609254498714653	0.8997429305912596	0.7686375321336761	0.9691516709511568	0.8380462724935732	0.8020565552699229	0.8380462724935732	0.7455012853470437	0.8277634961439588	0.7866323907455013	0.7917737789203085	0.8740359897172236	0.7660668380462725	0.8277634961439588	0.7583547557840618	0.8997429305912596	0.922879177377892	0.7583547557840618
95200.0	0.5456730769230769	1.0	0.84375	0.8461538461538461	0.9086538461538461	0.8389423076923077	0.7908653846153846	0.8004807692307693	0.7379807692307693	0.9038461538461539	0.7548076923076923	0.8798076923076923	0.8990384615384616	0.7596153846153846	0.8245192307692307	0.78125	0.7860576923076923	0.7548076923076923	0.7884615384615384	0.6995192307692307	0.7956730769230769	0.8677884615384616	0.7403846153846154	0.8317307692307693	0.8990384615384616	0.8533653846153846	0.8149038461538461	0.7451923076923077	0.7451923076923077	0.8317307692307693	0.7475961538461539	0.8100961538461539	0.7307692307692307	0.78125	0.7860576923076923	0.7596153846153846	0.8653846153846154	0.7283653846153846	0.7668269230769231	0.7283653846153846	0.8052884615384616	0.7620192307692307	0.8317307692307693	0.7451923076923077	0.8100961538461539	0.78125	0.7956730769230769	0.7211538461538461	0.7596153846153846
95100.0	0.5766590389016019	0.9565217391304348	0.8306636155606407	0.9107551487414187	0.7803203661327232	0.7551487414187643	0.7597254004576659	0.7734553775743707	0.7345537757437071	0.8237986270022883	0.7139588100686499	0.7025171624713958	0.8032036613272311	0.7299771167048055	0.6842105263157895	0.7528604118993135	0.8009153318077803	0.8283752860411899	0.7780320366132724	0.8146453089244852	0.8009153318077803	0.7345537757437071	0.7665903890160183	0.7643020594965675	0.8627002288329519	0.8215102974828375	1.0	0.8054919908466819	0.7574370709382151	0.816933638443936	0.7734553775743707	0.7505720823798627	0.8032036613272311	0.7620137299771167	0.7322654462242563	0.7391304347826086	0.7780320366132724	0.7505720823798627	0.8192219679633868	0.8237986270022883	0.8375286041189931	0.7528604118993135	0.7162471395881007	0.8146453089244852	0.8260869565217391	0.8237986270022883	0.7597254004576659	0.7894736842105263	0.8672768878718535
[truncated: 951 more rows]
[truncated: 52 more columns]

## Sheet: Fig4a
Motif	A	A	T	T	C	C	G	G	AT	AT	CG	CG	AC	AC	AG	AG	CT	CT	GT	GT
Region	upstream	downstream	upstream	downstream	upstream	downstream	upstream	downstream	upstream	downstream	upstream	downstream	upstream	downstream	upstream	downstream	upstream	downstream	upstream	downstream
Species
[truncated: 1,270 more rows]

## Sheet: Fig4b
Group	Region	Motif	Distance to translation	mean delta R	95% confidence interval, mean delta R
Animals	downstream	A	0	-8.265369639016424	(-9.907694723130046, -6.623044554902798)
Animals	downstream	A	10	-13.252974583271744	(-14.019018074547848, -12.486931091995643)
[truncated: 7,998 more rows]

## Sheet: Fig4c
Species	PC1	PC2	PC3	PC4	Supergroup	Clade	Subdivision	Group	scaled PC1	scaled PC2	scaled PC3	scaled PC3
[truncated: 1,270 more rows]

[truncated: 13 more sheets: Fig5_1, Fig5_2, SFig2, Fig6b, Fig7c, Fig7d, Fig7e, SFig11, SFig1, SFig3, SFig4-5, SFig6, SFig7-8, SFig9, SFig10]
